# Supplementary material for: Characterisation of Polyamines and Their Biosynthetic Pathways Contributing to Postharvest Anthracnose Resistance in Mango ( Mangifera indica L.)
Source: Plant Biotechnol J. 2026 Jan 4;24(5):2765–7. doi: 10.1111/pbi.70525 (PMC13110140; doi:10.1111/pbi.70525)
Supplement: Supplementary file 2 — Tables S1–S8. [file PBI-24-2765-s002.xlsx]

## Sheet: Table S1 Metabolites
Table S1 Identification of alkaloid metabolites in mango fruits During Colletotrichum gloeosporioides infection.
Compounds	Class I	Class II	CAS	Intensity
				CK0d-1	CK0d-2	CK0d-3	CK1d-1	CK1d-2	CK1d-3	CK2d-1	CK2d-2	CK2d-3	CK3d-1	CK3d-2	CK3d-3	T1d-1	T1d-2	T1d-3	T2d-1	T2d-2	T2d-3	T3d-1	T3d-2	T3d-3
1,1-Dimethylbiguanide	Alkaloids	Alkaloids	657-24-9	607781	560487	567070	375968	764710	402768	596297	669325	670827	622336	266360	377210	490481	661746	528525	650415	557980	483798	468859	486672	692094
1,4-Dihydro-1-Methyl-4-oxo-3-pyridinecarboxamide	Alkaloids	Pyridine alkaloids	769-49-3	52076.4	50809.7	37584.6	94724.2	46321.8	95369.7	55877	101192	78873.1	54448.7	42132	54041.2	55356	62504.3	101383	71602.9	85170.1	52368.2	91144.2	67225.9	92871.4
1-(Hydroxymethyl)hexahydro-1h-pyrrolizin-2-ol	Alkaloids	Pyrrole alkaloids	-	1.70087e+07	1.62599e+07	1.6322e+07	1.08683e+07	2.28132e+07	1.40029e+07	1.81675e+07	1.89659e+07	1.90604e+07	2.23843e+07	1.44148e+07	1.29304e+07	1.41811e+07	1.74479e+07	1.58746e+07	2.0822e+07	1.57481e+07	1.47949e+07	1.50248e+07	1.77353e+07	2.05481e+07
1-Aminopropan-2-ol*	Alkaloids	Alkaloids	78-96-6	38863.1	60259.7	37266.7	27301.3	45279.7	32554.6	48551.3	52392.1	43886.7	64252.8	56287	55836.3	61318.8	44011.1	45112.2	57013.7	51468	33359	54778.4	42851	44879.1
1-Methyl-1,2,3,4-tetrahydro-β-carboline-3-carboxylic acid	Alkaloids	Plumerane	40678-46-4	1.68347e+06	624693	995070	776730	729002	854259	987763	1.68756e+06	1.49564e+06	773786	1.00462e+06	711241	972145	1.09772e+06	783911	1.8386e+06	860368	1.07031e+06	1.28731e+06	1.08764e+06	1.14351e+06
1-Methylhistamine	Alkaloids	Alkaloids	501-75-7	154661	145764	146792	146499	149163	141762	150984	154186	150684	146593	141533	146244	153469	139824	62727.8	143355	149883	147418	61306	145555	138220
10-Formyltetrahydrofolic Acid	Alkaloids	Alkaloids	2800-34-2	712369	638278	701354	642561	569312	709139	577298	788195	666363	728366	831126	761614	712371	697579	624043	1.3374e+06	782438	693135	739010	869396	630948
10-Hydroxymethyllycaconitine	Alkaloids	Alkaloids	-	6.40742e+06	5.80389e+06	9.15687e+06	7.5355e+06	6.03282e+06	8.33674e+06	4.81411e+06	1.54329e+07	5.76031e+06	8.95604e+06	1.43175e+07	1.16303e+07	1.61055e+07	8.27619e+06	1.44899e+07	1.76597e+07	1.11345e+07	1.67923e+07	2.06557e+07	1.69731e+07	1.87952e+07
18-Demethylparaensidimerin C	Alkaloids	Alkaloids	-	2.22733e+06	4.74557e+06	4.51179e+06	3.42256e+06	3.15119e+06	3.78448e+06	2.28015e+06	5.27148e+06	3.31813e+06	6.14741e+06	5.82333e+06	5.0904e+06	4.03978e+06	3.8203e+06	3.06946e+06	3.76306e+06	3.77837e+06	3.77837e+06	6.1206e+06	3.27262e+06	4.51965e+06
2,4-Dihydroxyquinoline	Alkaloids	Quinoline alkaloids	86-95-3	85143.5	68374.5	92238.6	98976.3	95297.9	78234.6	117061	128421	100414	130085	142471	106949	120890	84071.7	103936	136454	102793	117031	109970	97521.7	106245
2,5-Dihydroxy-Indole	Alkaloids	Plumerane	-	30204.7	29469.7	30105.6	41839.4	35999.4	37840.5	35387.5	16882.1	35672.3	36145.9	36611.2	46329.6	42140.3	40663	24210.1	50405.8	40224	37363.3	34949.3	43102.6	14789.4
2-(D-Glucosyloxy)-4-hydroxybenzeneacetonitrile	Alkaloids	Phenolamine	-	7892.04	12672	9896.49	6277	9668.12	13903.6	8955.93	43643.8	13761.9	9608.31	11117.2	9686.77	11832.1	8688.84	8061.57	14686.7	3825.35	7278.5	10343.8	6755.13	12505.3
2-Ethyl-2,6,6-trimethylpiperidin-4-one	Alkaloids	Piperidine alkaloids	133568-79-3	1.38949e+06	3.15362e+06	2.65928e+06	3.55948e+06	5.29475e+06	2.58168e+06	6.08687e+06	1.14266e+07	7.29026e+06	6.34947e+06	1.20668e+07	1.00783e+07	3.48174e+06	2.81848e+06	4.46301e+06	8.92573e+06	6.64911e+06	9.26638e+06	7.41614e+06	4.15623e+06	6.05896e+06
2-Glucosyloxy-2-phenylacetic acid amide	Alkaloids	Alkaloids	-	18209.5	38728.7	29692.5	30061.2	26529.7	37540.6	24254.7	89002.8	26020.5	34787.6	42455.8	30948.2	45128.2	26132	37362.3	56706.3	31408	32605.8	69562.1	32740.5	42036.2
2-Hydroxypyridine	Alkaloids	Pyridine alkaloids	142-08-5	75014.5	96561	92619.1	82755.4	60715.3	77320.2	60752.8	85186.6	67279.5	90109.8	125065	95499.5	133162	73317.3	84995	68221.5	85053.5	102632	108889	82621	83194.4
2-Mercaptobenzothiazole	Alkaloids	Alkaloids	149-30-4	66907.3	50693.7	46207.8	52569.8	49835.3	46268.1	41972.1	33936.6	42454.5	41109.7	31509.8	40816.8	61264.8	34676.1	67878.9	42748.4	28775.9	32373.1	54065.6	33744.9	44698.9
2-Phenylethylamine	Alkaloids	Benzylphenylethylamine alkaloids	156-28-5	688771	774384	1.22357e+06	1.04356e+06	716084	907067	696565	494445	682211	834633	2.03984e+06	1.11112e+06	1.00754e+06	865755	847534	1.83394e+06	1.04758e+06	913522	1.03433e+06	1.55096e+06	596241
2-Picoline; 2-Methylpyridine	Alkaloids	Pyridine alkaloids	109-06-8	1.05087e+07	1.14792e+07	1.06715e+07	1.12439e+07	1.20935e+07	1.19015e+07	1.1977e+07	1.14268e+07	9.25615e+06	1.29684e+07	1.39909e+07	1.19269e+07	1.33684e+07	1.14084e+07	1.21053e+07	1.00227e+07	1.07641e+07	1.19359e+07	1.1781e+07	1.09915e+07	1.06809e+07
2-Picolinic acid	Alkaloids	Pyridine alkaloids	98-98-6	233365	462346	617665	227941	407284	76121	149231	152073	115715	83535.9	1.13008e+06	818083	327273	86707.9	531410	230573	328959	798448	148236	165158	130477
2-oxindole-3-acetic acid	Alkaloids	Plumerane	2971-31-5	5.35022e+06	4.2424e+06	4.85012e+06	2.88869e+06	4.4314e+06	2.7572e+06	3.2853e+06	2.01642e+06	2.78352e+06	2.32427e+06	2.35566e+06	2.56313e+06	3.77889e+06	3.79783e+06	3.92786e+06	4.55526e+06	3.16664e+06	3.04434e+06	3.05663e+06	3.1038e+06	2.62852e+06
3,5-Dihydro-2H-Furo[3,2-C]Quinolin-4-One*	Alkaloids	Quinoline alkaloids	-	827781	814734	1.53337e+06	1.0047e+06	1.18134e+06	1.06507e+06	2.16636e+06	3.81971e+06	1.46183e+06	1.93066e+06	1.3231e+06	1.73076e+06	629269	608915	592539	2.47069e+06	1.378e+06	2.06248e+06	1.80506e+06	1.38345e+06	2.34047e+06
3-Carbamyl-1-methylpyridinium;(1-Methylnicotinamide)	Alkaloids	Pyridine alkaloids	1005-24-9	512055	511165	523118	576462	473229	549892	532223	632400	619322	615524	510985	616954	463013	393853	490682	647334	575805	555439	724989	459169	539850
3-Chloro-4-hydroxypiperidin-2-one	Alkaloids	Piperidine alkaloids	174204-83-2	100117	108014	89365.8	103400	108829	107061	119417	92928.9	123301	101024	65380	88999.5	96386.3	99972.5	97259	127465	103964	99869.9	102129	111749	90929.5
3-Chloroaniline	Alkaloids	Alkaloids	108-42-9	3.28054e+07	3.07618e+07	3.37072e+07	3.3246e+07	3.41151e+07	3.21357e+07	3.27436e+07	2.82707e+07	3.30804e+07	3.07034e+07	3.07225e+07	3.0527e+07	3.32732e+07	3.41365e+07	3.51057e+07	3.29419e+07	3.21038e+07	3.25877e+07	3.16906e+07	3.10524e+07	3.17995e+07
3-Hydroxy-3-methyloxindole	Alkaloids	Plumerane	3040-34-4	6375.78	5832.07	4786.23	5145.88	5970.32	5426.55	6464.98	5852.71	7702.99	5511.62	3980.43	4589.22	5274.37	5766.21	6561.75	5880.26	6253.79	5173.66	6348.39	7084.16	6888.58
3-Hydroxyanthranilic acid	Alkaloids	Alkaloids	548-93-6	190567	264494	272202	221995	192055	217776	162164	174025	143516	242825	367938	233571	197027	231753	174280	255005	172660	267594	201680	243027	198376
3-Indoleacetonitrile	Alkaloids	Plumerane	771-51-7	131147	105446	189228	200813	195264	181521	352648	513937	216878	268290	179007	246177	94368.9	91939.5	98035.2	330617	194211	276892	211857	197592	331575
3-Indoleacrylic acid*	Alkaloids	Plumerane	1204-06-4	789422	872118	1.55734e+06	1.0485e+06	1.16177e+06	1.1305e+06	2.1891e+06	3.84426e+06	1.41466e+06	1.92679e+06	1.42155e+06	1.71917e+06	580616	604200	586959	2.53433e+06	1.36964e+06	1.97869e+06	1.64323e+06	1.3644e+06	2.4543e+06
3-Indolepropionic acid	Alkaloids	Plumerane	830-96-6	110731	107762	176327	133250	122124	129468	275403	400090	166474	203728	164546	206110	63552.7	89269.7	65906.4	267457	165620	205213	174732	140819	253985
3-amino-2-naphthoic acid*	Alkaloids	Alkaloids	-	800452	869052	1.55887e+06	1.03699e+06	1.17023e+06	1.09529e+06	2.30663e+06	3.95207e+06	1.48151e+06	1.95977e+06	1.34721e+06	1.78805e+06	604680	620693	602738	2.5007e+06	1.46729e+06	2.09834e+06	1.76586e+06	1.43238e+06	2.46652e+06
3-hydroxy-1-methylpyrrolidin-2-one*	Alkaloids	Pyrrole alkaloids	132996-63-5	5.74526e+06	4.49766e+06	3.66022e+06	2.74232e+06	4.72132e+06	3.11714e+06	5.58418e+06	3.99431e+06	4.30046e+06	3.90681e+06	1.68091e+06	3.12117e+06	1.91849e+06	3.0112e+06	3.10992e+06	4.02695e+06	3.36492e+06	3.63154e+06	3.79663e+06	2.07803e+06	4.01892e+06
3-quinolinecarboxylic acid	Alkaloids	Quinoline alkaloids	-	2.58459e+06	2.18339e+06	2.86977e+06	2.02493e+06	2.7451e+06	2.92587e+06	2.5775e+06	1.8825e+06	1.3249e+06	2.39136e+06	2.70581e+06	2.74121e+06	2.41466e+06	1.77712e+06	2.61502e+06	3.52929e+06	1.50656e+06	1.71487e+06	1.49123e+06	1.83129e+06	1.46409e+06
4,5,6-Trihydroxy-2-cyclohexen-1-ylideneacetonitrile	Alkaloids	Alkaloids	-	1.11379e+06	980874	1.02975e+06	968272	976356	1.01466e+06	702729	642572	691183	819876	539897	816213	571477	763368	705793	754893	675030	633805	458059	262299	461586
4,6-Dihydroxyquinoline	Alkaloids	Quinoline alkaloids	3517-61-1	62640.6	80480.3	68582.7	88626.1	72641	100373	92308.6	101909	78188.8	86017.6	108290	78670.4	76995.3	106487	96978.8	95631.7	70753.6	64407.1	74944.8	65416.2	88586
4,8-Dihydroxyquinoline-2-carboxylic acid	Alkaloids	Quinoline alkaloids	59-00-7	441273	264131	398024	411134	352475	441246	484966	292276	278765	242833	273945	399943	504232	349121	477304	242454	272824	374697	248553	363536	291438
4-(Dimethylamino)cinnamaldehyde	Alkaloids	Alkaloids	6203-18-5	25001.3	26616.3	29467	33505.3	35855.5	33925.7	38914	22403.6	23713.4	15497	28240.1	23263.8	39113.6	30618.2	41572.8	23576	28793.9	30354.5	26401.1	32164.3	21784.7
4-Coumaroylcholine	Alkaloids	Phenolamine	-	248295	255937	251010	239797	221217	260974	224471	286261	229386	319034	303976	320166	315675	314667	312045	318975	336108	266863	326890	269313	242439
4-Hydroxybenzylamine	Alkaloids	Phenolamine	696-60-6	17397.2	35395	30296.4	35400.4	27320.3	32909.5	39722.3	50728.9	28145.2	40779.2	50031.9	49221.4	38802.7	41368.5	38715.5	53011.3	49289.4	49570.3	48307.8	47023.9	42966.7
4-Methylazetidine-2-Carboxylic acid*	Alkaloids	Alkaloids	1779725-63-1	5.69422e+06	4.4746e+06	3.66196e+06	2.83376e+06	4.54167e+06	3.06256e+06	5.58895e+06	4.01992e+06	4.23589e+06	3.8162e+06	1.66158e+06	3.05576e+06	1.98249e+06	3.13826e+06	3.09924e+06	3.99129e+06	3.41459e+06	3.5023e+06	3.93384e+06	1.98396e+06	4.00288e+06
4-hydroxy-2-oxo-1,2-dihydroquinoline-3-carboxylic acid	Alkaloids	Quinoline alkaloids	73776-24-6	1.921e+06	1.26392e+06	2.14494e+06	2.03164e+06	1.66259e+06	2.06022e+06	2.43048e+06	2.18791e+06	1.42313e+06	1.63185e+06	1.89558e+06	2.36442e+06	2.08353e+06	1.48983e+06	2.00581e+06	1.77236e+06	1.47727e+06	2.16157e+06	1.4808e+06	1.64761e+06	1.69556e+06
5-Aminolevulinic Acid	Alkaloids	Alkaloids	106-60-5	1.56139e+07	1.67507e+07	1.93385e+07	1.2102e+07	2.0819e+07	1.35468e+07	3.36459e+07	4.73236e+07	2.36673e+07	2.44653e+07	1.50792e+07	1.79732e+07	1.11265e+07	1.04117e+07	1.06648e+07	3.69227e+07	2.77876e+07	3.41137e+07	2.61211e+07	9.3417e+06	2.53712e+07
6-Deoxyfagomine	Alkaloids	Piperidine alkaloids	197449-09-5	3.04827e+06	2.97345e+06	3.20426e+06	2.74981e+06	3.78454e+06	3.02673e+06	5.57873e+06	8.76951e+06	4.07182e+06	4.1648e+06	3.11367e+06	3.60726e+06	2.20295e+06	2.05352e+06	2.16276e+06	6.81655e+06	4.72751e+06	5.40287e+06	4.31886e+06	4.54927e+06	4.17008e+06
6-Hydroxynicotinic acid	Alkaloids	Pyridine alkaloids	5006-66-6	517656	360313	416193	453697	396199	306033	298345	340333	337442	434856	374435	327344	298946	355531	403501	387172	381809	384691	523010	335208	345493
8-hydroxyquinoline	Alkaloids	Quinoline alkaloids	148-24-3	2.32459e+06	2.50412e+06	4.49321e+06	2.91162e+06	3.37726e+06	3.03169e+06	6.38453e+06	1.02621e+07	4.04686e+06	5.62374e+06	3.83865e+06	4.84055e+06	1.74056e+06	1.84101e+06	1.69147e+06	7.62842e+06	4.19132e+06	5.97429e+06	5.33793e+06	3.86969e+06	7.00121e+06
Acetoxyindole N-Glucoside	Alkaloids	Plumerane	-	77239.4	90519.5	103089	87841.5	122749	89599	57982.3	208401	81793.1	118002	171791	106795	142702	58367.9	110035	121640	105989	118428	130506	62212.7	107661
Acetoxyindole N-malonyl glucoside	Alkaloids	Plumerane	-	31243.6	48283.3	32892.3	92985.5	39762.4	135165	28265.5	57579.8	42062	154801	96024.8	62504.8	279614	63667.1	113381	88951.4	151420	52240.7	129555	45968.1	104148
Agmatine	Alkaloids	Alkaloids	306-60-5	348112	327888	291960	200672	435903	256453	382514	382097	359078	364887	187166	201150	276798	383983	333383	385848	345907	290613	321539	311570	448276
Anthriscifolcine A	Alkaloids	Alkaloids	-	9.02341e+06	1.004e+07	9.69213e+06	9.72187e+06	9.03297e+06	1.43101e+07	5.96125e+06	8.52225e+06	6.33688e+06	7.08523e+06	6.84167e+06	6.20572e+06	2.76228e+07	1.33298e+07	1.53421e+07	1.17323e+07	1.31239e+07	9.9156e+06	1.69702e+07	1.0349e+07	1.43892e+07
Arenarine B	Alkaloids	Alkaloids	-	482825	546924	487844	467691	492704	526714	524845	509666	512242	528403	351726	435230	544008	435825	486643	529246	534049	602098	591155	540887	468361
Asiaticumine A	Alkaloids	Alkaloids	-	1.20047e+07	1.42433e+07	1.04181e+07	1.11212e+07	1.13109e+07	1.44526e+07	8.95221e+06	1.00498e+07	2.47913e+06	1.12741e+07	1.27795e+07	1.0244e+07	7.08837e+06	1.38632e+07	1.34123e+07	2.19289e+07	1.17937e+07	1.50802e+07	1.71511e+07	347881	1.80969e+07
Asterinin F	Alkaloids	Alkaloids	-	400910	328486	367415	152091	102502	168319	67205.5	394512	166421	93599.9	438574	283095	173604	129870	121701	475301	552084	265033	102948	206631	88810.3
Benzamide	Alkaloids	Alkaloids	55-21-0	773002	827939	1.29927e+06	1.07698e+06	766043	898766	705269	531032	731803	861780	2.27495e+06	1.17897e+06	1.18904e+06	910969	858649	1.94256e+06	1.14618e+06	876559	1.02607e+06	1.58511e+06	589840
Betaine	Alkaloids	Alkaloids	107-43-7	7.45793e+06	7.72273e+06	7.58668e+06	7.77136e+06	6.93107e+06	4.01831e+06	7.01824e+06	7.09282e+06	6.68701e+06	7.21601e+06	6.71367e+06	4.03227e+06	7.6112e+06	7.46342e+06	5.29398e+06	4.85421e+06	7.29686e+06	2.8124e+06	4.92818e+06	1.54406e+06	4.49518e+06
Broussonetine S	Alkaloids	Pyrrole alkaloids	343935-37-5	710583	526262	545284	730282	1.15513e+06	864470	488405	594377	443462	731423	1.03919e+06	650694	2.24342e+06	503724	674373	1.0188e+06	773172	628330	884098	604817	618930
Caffeine	Alkaloids	Alkaloids	58-08-2	734485	391659	1.16224e+06	1.27001e+06	2.33558e+06	458250	605319	402762	534937	99106	424656	305929	129202	526971	322888	461817	1.04412e+06	88570.6	48108.5	122163	267174
Caffeoylcholine	Alkaloids	Phenolamine	87189-10-4	444018	647066	478506	534498	466617	382517	414409	284472	345444	364051	324031	210706	514174	441895	423382	332125	440235	436640	432888	401732	486429
Caffeoylcholine-3-O-glucoside*	Alkaloids	Phenolamine	-	1.60831e+06	1.56017e+06	1.36864e+06	1.29582e+06	1.17218e+06	1.00968e+06	1.22114e+06	913438	922611	1.40132e+06	1.03291e+06	1.44825e+06	1.10967e+06	1.18099e+06	1.07159e+06	1.03306e+06	1.48455e+06	1.36176e+06	969950	1.12847e+06	1.00493e+06
Caffeoylcholine-4-O-glucoside*	Alkaloids	Phenolamine	-	1.24005e+06	1.42056e+06	1.34715e+06	1.31448e+06	1.32777e+06	1.37392e+06	1.19064e+06	876692	919049	1.30663e+06	965598	1.47735e+06	1.06702e+06	1.17587e+06	1.12111e+06	948106	1.3419e+06	1.29354e+06	1.11107e+06	1.12212e+06	970929
Caffeoylspermine	Alkaloids	Phenolamine	-	282511	287090	289017	304562	230854	264703	225828	270155	221493	247266	312210	311494	292675	276778	277652	249491	285569	289859	287599	257325	245725
Choline	Alkaloids	Alkaloids	62-49-7	452669	336090	355395	343333	406540	431999	326850	386256	240420	375131	460247	437548	462419	320689	379897	474405	368254	476938	470674	447808	421023
Cis-Zeatin-7-N-glucoside	Alkaloids	Alkaloids	38165-56-9	307559	490711	580861	664365	323397	347368	409776	427063	443104	322328	423172	524286	473472	574680	618596	717866	520444	468096	412209	396498	501719
Daminozide	Alkaloids	Alkaloids	1596-84-5	113846	126320	134198	54731.2	155180	121844	130962	90073.1	98645.9	127225	90589.8	109355	142198	146093	126757	93691.2	127586	70265.6	141334	103716	128978
Di-p-coumaroylferuloyl Spermidine	Alkaloids	Phenolamine	-	27329.3	44907.8	38132.2	60710.3	49750.1	70285.5	90502.3	117389	76902.4	161488	264996	117028	133492	58008.5	77277.9	171541	107768	116488	187574	178823	112840
Diacetate delcosine	Alkaloids	Alkaloids	-	2.19895e+06	2.73207e+06	1.97564e+06	2.02004e+06	2.27232e+06	1.96426e+06	2.16178e+06	2.32123e+06	2.57771e+06	2.06641e+06	2.26146e+06	1.98953e+06	1.9271e+06	2.18167e+06	2.16171e+06	3.42939e+06	2.47902e+06	2.25961e+06	2.75018e+06	2.42447e+06	2.73208e+06
Dihydroferuloylputrescine	Alkaloids	Phenolamine	-	457472	415772	484106	392776	312685	328321	342087	338852	375093	494925	625212	523637	474673	373785	363884	568171	431947	461036	384438	427624	417093
Dioxindole-3-acetyl-3-O-glucoside	Alkaloids	Plumerane	-	120077	105530	122843	118452	115815	126242	122974	140460	114064	73712.9	87701	103319	136416	103408	132082	125530	123766	145806	122250	123317	124412
Ehretioside	Alkaloids	Alkaloids	-	264145	313285	242563	188224	186230	183493	267694	323438	214801	278696	289502	234755	256753	158006	208146	304691	234523	248992	184760	192685	164627
Epinephrine	Alkaloids	Alkaloids	51-43-4	2.2815e+06	1.83739e+06	2.84987e+06	2.13336e+06	2.13235e+06	2.2112e+06	2.55986e+06	2.26224e+06	2.49306e+06	1.92017e+06	2.28777e+06	1.89076e+06	2.11866e+06	1.80307e+06	1.76717e+06	2.46447e+06	1.73342e+06	1.95458e+06	2.58031e+06	2.24908e+06	2.55895e+06
Feruloylguanidinosuccinic Acid	Alkaloids	Phenolamine	-	21862.7	16558.6	16899.8	15948.7	23051.8	21135.1	25697.8	15149.3	20387.5	21827.9	13530	10100.5	14980.7	23906.7	29210.4	20825.5	26632.7	13836.4	12630.1	19498.1	20823.7
Feruloylhistamine	Alkaloids	Phenolamine	94848-18-7	2.3574e+06	1.09118e+06	1.16109e+06	2.83658e+06	1.95044e+06	935790	465406	432584	599372	352421	987743	863188	688768	1.13821e+06	1.27294e+06	396457	450954	997764	662006	1.57595e+06	1.43362e+06
Harmol	Alkaloids	Alkaloids	487-03-6	124734	151941	128979	109059	55287.7	107185	124667	113764	128954	80478.8	101782	153291	104787	136780	132325	140459	117068	131617	118325	113964	132515
Hexadecanamide	Alkaloids	Alkaloids	629-54-9	438968	1.15288e+06	550099	675667	483709	528271	383657	414670	537144	529752	439953	466078	456729	508741	368770	625309	465904	486398	481033	768557	370253
Histamine	Alkaloids	Alkaloids	51-45-6	291678	276760	274727	208361	289193	257836	298475	350386	262624	373608	385219	372326	292898	268043	290555	433798	312046	339184	311816	229669	327184
Histidinol	Alkaloids	Alkaloids	501-28-0	8.51975e+06	9.06637e+06	9.36794e+06	9.22355e+06	9.50324e+06	9.41921e+06	9.16957e+06	9.38178e+06	7.28089e+06	1.02278e+07	1.0861e+07	1.02369e+07	9.78295e+06	8.81321e+06	9.41396e+06	8.24872e+06	8.5077e+06	9.34146e+06	9.76898e+06	9.06859e+06	8.53689e+06
Hydroxymenisdaurin D	Alkaloids	Alkaloids	-	1.4626e+07	1.69943e+07	2.07712e+07	1.50636e+07	1.69438e+07	1.62038e+07	1.60934e+07	2.20772e+07	1.503e+07	1.56694e+07	2.54958e+07	2.26595e+07	2.77481e+07	1.1641e+07	1.95455e+07	3.19497e+07	2.37688e+07	2.56021e+07	2.29984e+07	3.07324e+07	1.66155e+07
Imidazol-1-yl-acetic acid*	Alkaloids	Alkaloids	22884-10-2	4.00353e+06	4.9514e+06	4.46404e+06	4.97101e+06	4.53164e+06	4.466e+06	4.75507e+06	5.57118e+06	5.10737e+06	4.71978e+06	6.10591e+06	5.58622e+06	4.8143e+06	4.58066e+06	4.78886e+06	5.44111e+06	5.3596e+06	5.75136e+06	5.9607e+06	4.91155e+06	5.59701e+06
Imidazole-4-Acetic Acid*	Alkaloids	Alkaloids	645-65-8	4.03989e+06	4.9952e+06	4.47369e+06	5.09762e+06	4.51538e+06	4.4687e+06	5.05283e+06	6.05742e+06	5.21624e+06	4.91854e+06	6.30062e+06	5.68478e+06	4.77489e+06	4.35642e+06	5.26885e+06	5.25982e+06	5.46441e+06	5.62836e+06	6.38006e+06	5.23897e+06	5.80673e+06
Indole	Alkaloids	Plumerane	120-72-9	4.20393e+06	4.50416e+06	5.23767e+06	4.40851e+06	4.65844e+06	4.84013e+06	6.25091e+06	8.59276e+06	5.19998e+06	5.80691e+06	5.1077e+06	5.52859e+06	4.20042e+06	3.95272e+06	4.11042e+06	6.92695e+06	5.0317e+06	5.97155e+06	5.63977e+06	5.14986e+06	6.84111e+06
Indole-3-acetic acid (IAA)	Alkaloids	Plumerane	87-51-4	166414	131918	140752	142007	152058	160088	142552	101047	135152	128804	64642.7	118126	90783.9	116011	113299	117330	109712	115184	90173.8	76909.1	96066.2
Isoquinoline	Alkaloids	Isoquinoline alkaloids	119-65-3	327351	369031	558651	457916	452468	467144	856210	1.40083e+06	601188	709175	516736	579069	230714	275593	304586	949080	496103	710414	666538	533806	960812
L-Azetidine-2-carboxylic acid	Alkaloids	Alkaloids	2133-34-8	1.15795e+06	1.37481e+06	1.03807e+06	1.08902e+06	1.62681e+06	983129	2.00616e+06	1.4449e+06	1.59449e+06	1.53694e+06	1.16741e+06	978417	994544	1.07631e+06	1.30394e+06	1.22007e+06	956514	1.0715e+06	1.45013e+06	790453	1.6462e+06
L-Pipecolic Acid	Alkaloids	Piperidine alkaloids	3105-95-1	4.45482e+07	3.22027e+07	3.27369e+07	2.77163e+07	3.90942e+07	2.53307e+07	5.70071e+07	4.75825e+07	5.07633e+07	3.96984e+07	2.5725e+07	3.08052e+07	2.62941e+07	3.91387e+07	3.4227e+07	5.50859e+07	3.83411e+07	3.17448e+07	3.6678e+07	3.78231e+07	6.21188e+07
L-Tyramine	Alkaloids	Alkaloids	51-67-2	3.31441e+06	3.72589e+06	3.29647e+06	3.77138e+06	3.37417e+06	3.72313e+06	4.24888e+06	4.7163e+06	3.97851e+06	4.4264e+06	4.40446e+06	4.72791e+06	3.5276e+06	2.99109e+06	3.71759e+06	4.41551e+06	4.04398e+06	4.27393e+06	4.96484e+06	3.43206e+06	4.51868e+06
Longitubanine A	Alkaloids	Alkaloids	-	3.64505e+07	3.36243e+07	3.51863e+07	2.67069e+07	3.17501e+07	3.1591e+07	3.02036e+07	3.18943e+07	2.82335e+07	2.98492e+07	3.1315e+07	3.3224e+07	2.91675e+07	2.86758e+07	2.91546e+07	3.9045e+07	3.30488e+07	3.45425e+07	3.37895e+07	5.34138e+06	2.94656e+07
Lumichrome	Alkaloids	Alkaloids	1086-80-2	188768	156719	134002	135129	161569	150402	190399	237300	180164	183551	151783	148724	152498	169075	191568	289756	210384	175710	168390	175041	218800
Malonyl hydroxymenisdaurin D	Alkaloids	Alkaloids	-	5.46645e+06	7.50268e+06	9.23161e+06	5.38486e+06	9.78347e+06	5.09102e+06	8.10482e+06	1.18422e+07	8.17654e+06	9.053e+06	1.23864e+07	1.2102e+07	869130	4.34565e+06	8.8526e+06	2.27756e+07	1.27227e+07	1.5892e+07	1.22941e+07	869130	1.17874e+07
Methoxyindoleacetic acid	Alkaloids	Plumerane	3471-31-6	1.50257e+06	1.43241e+06	1.95261e+06	1.59833e+06	1.59583e+06	1.59946e+06	2.29748e+06	3.60527e+06	1.77858e+06	1.99023e+06	1.76915e+06	2.10453e+06	1.17916e+06	1.16931e+06	2.21761e+06	2.44663e+06	1.76935e+06	2.1354e+06	2.02645e+06	1.75496e+06	2.6437e+06
Methyl dioxindole-3-acetate	Alkaloids	Plumerane	57061-18-4	915515	838251	1.02855e+06	941863	1.04183e+06	1.00238e+06	993623	912407	779537	1.07857e+06	1.1537e+06	1.18671e+06	1.16973e+06	877498	967036	1.26077e+06	1.01721e+06	1.23067e+06	1.04281e+06	1.10977e+06	942831
N',N'',N'''-p-Coumaroyl-cinnamoyl-caffeoyl spermidine	Alkaloids	Phenolamine	-	28788.9	26586.3	17927.6	21415.5	28580.8	23592.6	16927.2	26990	10826.4	19342.6	41372.8	30698.4	46399.1	29778.2	37257.7	43742.7	21913.3	18102.7	25922	29423.7	25692.8
N'-p-Coumaroylagmatine-glucoside	Alkaloids	Phenolamine	-	342193	457368	404161	387396	432571	450651	373324	430507	423702	404776	260346	370319	498649	515916	523765	613112	603101	431726	437013	517942	467173
N,N-Dimethyl-5-methoxytryptamine	Alkaloids	Plumerane	1019-45-0	901155	1.29285e+06	1.07533e+06	900998	738265	1.09254e+06	737609	1.20086e+06	1.14204e+06	1.14821e+06	1.28142e+06	1.03706e+06	1.15259e+06	897014	1.07848e+06	1.62094e+06	1.19833e+06	1.00974e+06	1.24089e+06	1.04449e+06	1.09617e+06
N,N-cinnamoylbutanediamine	Alkaloids	Phenolamine	-	859287	1.1489e+06	980037	828445	734869	1.00856e+06	691283	1.12549e+06	1.00056e+06	1.04293e+06	1.20797e+06	944983	1.08178e+06	787529	1.00131e+06	1.4784e+06	1.14802e+06	987241	1.15726e+06	1.01375e+06	1.01522e+06
N-((9E,11E)-13-methylpentadeca-9,11-dien-1-yl)acetamide	Alkaloids	Alkaloids	-	23878.1	85152.6	44492	113833	112796	86794.4	32609.7	149081	27925.9	70147.5	141233	45481.6	96203.3	44600.7	103049	135788	35605.9	63299.8	64950.7	53729.6	65197.6
N-(12-methyltetradecyl)propionamide	Alkaloids	Alkaloids	-	84885.1	129529	107550	102656	101611	85959.4	79016.6	101096	124123	112216	75370.7	96767.4	74049.2	115070	54152.6	136347	110225	86693.1	100450	153822	80451.1
N-(2-Hydroxy-4-methoxyphenyl)acetamide	Alkaloids	Alkaloids	58469-06-0	8.38638e+06	6.03311e+06	8.36391e+06	7.11799e+06	8.37151e+06	7.19384e+06	1.06042e+07	6.52431e+06	7.03183e+06	7.76252e+06	5.32439e+06	7.23988e+06	6.35811e+06	7.25161e+06	6.95733e+06	9.39576e+06	5.90731e+06	7.26329e+06	7.97172e+06	1.06488e+06	1.04722e+07
N-(3-hydroxy-4-methoxyphenethyl)-4-hydroxybutanamide	Alkaloids	Alkaloids	-	366253	447181	563838	353881	329446	505789	487193	1.26368e+06	567326	1.29768e+06	2.26974e+06	2.71465e+06	2041.35	644612	1.00751e+06	3.82608e+06	1.48932e+06	3.22214e+06	3.97286e+06	2.41292e+06	4.87682e+06
N-(4'-O-glycosyl)-feruloyl agmatine	Alkaloids	Phenolamine	-	56256.4	56377.6	58339.3	54535.1	42243.9	56700.3	53004.8	42433.4	42178.6	63350.5	76184.1	63352.4	63419.7	58076	52458.1	65153.6	42703.1	77087.9	75613.9	49055.4	62128.3
N-(4-Aminobutyl)benzamide	Alkaloids	Alkaloids	5692-23-9	308475	458320	427919	341340	456777	508489	351245	552323	355532	555501	552598	530187	572891	260567	490952	505091	536819	467234	546665	440485	568649
N-(4-methoxyphenethyl)cinnamamide	Alkaloids	Alkaloids	-	14014.2	15236.6	13412.7	19313.6	16354.5	19429.3	17752.9	19265.2	19096.3	21473.5	15413.6	20597.6	14382.3	17670.5	18619.3	16284.6	19605.9	18129.4	19856.7	16638	19690.7
N-(p-Coumaroyl)serotonin Glucoside	Alkaloids	Plumerane	76423-56-8	372316	246932	317983	408114	366957	461390	473519	329639	323481	306588	277365	499424	368461	342742	386621	270610	250670	331155	254077	283133	499628
N-Acetylisatin	Alkaloids	Plumerane	574-17-4	1.24279e+06	1.14641e+06	1.4362e+06	975991	1.3169e+06	1.57014e+06	1.49935e+06	1.02226e+06	763222	1.25584e+06	1.19739e+06	1.33011e+06	1.24421e+06	943336	1.3615e+06	1.85508e+06	813668	843269	792147	934849	722173
N-Acetylputrescine	Alkaloids	Alkaloids	18233-70-0	289143	258131	255075	185433	389936	249479	311409	295279	270240	302680	158359	140052	237458	306234	288966	337833	296125	256012	281824	294442	346100
N-Benzylmethylene isomethylamine	Alkaloids	Alkaloids	-	2.66918e+06	2.17494e+06	2.44144e+06	2.36205e+06	2.33727e+06	2.32623e+06	1.68344e+06	1.45679e+06	1.68722e+06	1.88216e+06	1.32339e+06	1.93193e+06	126522	1.91297e+06	1.66161e+06	1.87526e+06	1.67853e+06	1.6299e+06	1.11905e+06	632610	1.15662e+06
N-Benzyloleamide	Alkaloids	Alkaloids	883715-21-7	488757	421082	257811	1.83933e+06	1.2582e+06	1.36481e+06	458576	322738	323635	276019	1.48763e+06	667320	2.63298e+06	1.60466e+06	1.72732e+06	447745	919268	678902	589061	642923	244738
N-Cis-Cinnamoylputrescine	Alkaloids	Phenolamine	-	2.15204e+06	1.89226e+06	1.90511e+06	1.82473e+06	2.09101e+06	1.54841e+06	1.52315e+06	1.62107e+06	1.71778e+06	1.47587e+06	1.51222e+06	1.38214e+06	1.50783e+06	1.6267e+06	1.9939e+06	1.59554e+06	1.65275e+06	2.01728e+06	1.71189e+06	1.54704e+06	1.53141e+06
N-Feruloylhomoagmatine	Alkaloids	Phenolamine	-	259742	177208	199952	234685	256867	173676	130956	122418	183706	137736	175552	155768	116089	144047	192420	127622	116182	226106	170946	207038	161510
N-Feruloylputrescine	Alkaloids	Phenolamine	501-13-3	363387	353104	409944	462742	293797	357797	247280	334420	336491	496331	582423	402786	418002	309322	329539	517190	350461	412825	291920	406014	355771
N-Feruloyltyramine 4'-glucoside	Alkaloids	Phenolamine	-	2.97659e+06	2.7447e+06	2.99087e+06	2.60644e+06	2.63517e+06	2.92547e+06	2.79645e+06	3.03948e+06	2.62162e+06	2.62473e+06	3.09968e+06	2.59219e+06	2.51046e+06	3.05889e+06	3.17965e+06	2.48881e+06	2.93423e+06	2.72285e+06	2.95651e+06	2.74993e+06	2.80828e+06
N-Feruloyltyramine 4-glucoside	Alkaloids	Phenolamine	-	59675.8	73959.9	81936.5	112055	109581	99724.8	125614	88988.5	85111.9	117537	94611.7	105173	118299	77258.5	72476.2	85234.5	108862	105092	98175.4	114618	129867
N-Hydroxypipecolic acid	Alkaloids	Piperidine alkaloids	115819-92-6	242795	252235	255301	282362	253230	229045	284553	298890	254764	266778	261990	251945	258058	236475	264682	255427	256559	268426	287265	278316	308608
N-Isobutyl Decanamide	Alkaloids	Alkaloids	73785-31-6	108244	264757	107874	145103	113271	112405	107264	101494	110572	282185	122494	115700	98577.5	111692	98601.3	152772	123698	287699	108704	299555	273164
N-Isobutyl-2E,4E-dodedienamide	Alkaloids	Alkaloids	-	142702	158631	121204	133594	119024	135282	190818	123356	117578	112144	94127.9	120511	113552	141140	192536	158451	104318	139416	136926	120791	118258
N-Isobutyl-2E,4E-octadienamide	Alkaloids	Alkaloids	23512-47-2	24771.2	26689.7	23416.3	22578.2	24147.5	28096.8	26847.5	26868.7	27745	25009	21595.1	21104.3	27040.4	20999.6	26868.1	25050.5	24126	28930.8	22597	22973.3	22524.1
N-Isobutyl-3(3,4-methylenedioxyphenyl)-2E-trienamide	Alkaloids	Alkaloids	-	54132.8	60347.2	59706.4	50845.5	78561.5	66353.3	89875.6	136578	112628	169843	194542	161437	29813.7	58210.7	48800.6	84051.5	83824.8	67796.4	46128.5	79590.5	55777.3
N-Isobutyl-4,5-epoxy-2E-decaenamide	Alkaloids	Alkaloids	-	65239	67862.3	56467.1	49155.9	37560.8	54389.2	45644.8	71609.4	66292.6	46707.4	65574.7	50613.3	55736.5	33632	69750.5	54654.6	49752.8	62837.4	55816.9	48361.5	52335.6
N-Methylnicotinamide	Alkaloids	Pyridine alkaloids	114-33-0	46722.3	72141.3	47977.7	71542.6	58417.3	90772.2	71466	64157.3	76504.6	60828	50236.1	56810.2	93015	54187.3	54502.9	67513.7	57063.9	74139	48891.7	55971.7	61141.9
N-Nitrosoguvacoline	Alkaloids	Alkaloids	55557-02-3	439277	760144	740862	906864	499092	673152	409748	705082	422873	584794	1.00854e+06	811683	1.00927e+06	583012	719441	553786	803481	786960	785489	580246	643111
N-Phenylethylcrinasiadine	Alkaloids	Alkaloids	-	1.47608e+06	1.78507e+06	1.66191e+06	1.36797e+06	776599	1.21668e+06	940794	2.73634e+06	1.8911e+06	1.56084e+06	1.45189e+06	1.09929e+06	3.02286e+06	1.23771e+06	1.49518e+06	2.76913e+06	1.74064e+06	1.76967e+06	2.74223e+06	1.68201e+06	1.97087e+06
N-Trans-Cinnamoylputrescine	Alkaloids	Phenolamine	-	181756	239756	228852	196630	178756	256980	252783	332589	221371	207218	205602	255495	256589	190347	314801	266634	348015	185623	276414	185648	286477
N-Trans-Sinapoyltyramine	Alkaloids	Phenolamine	200125-11-7	46235.4	27281.8	19289.3	34880	10908	44769.8	19583.9	22016	26791.1	18624.8	18120.6	46150.6	77069.3	25994	19392.1	28748.2	34034.5	28066.8	23643.2	27125.9	21915.8
N-benzylformamide	Alkaloids	Alkaloids	6343-54-0	1.25238e+07	8.75078e+06	1.31472e+07	1.04764e+07	1.23462e+07	1.05547e+07	1.52332e+07	9.38364e+06	1.03862e+07	1.19539e+07	8.09692e+06	1.11823e+07	9.70377e+06	1.0153e+07	1.0371e+07	1.36372e+07	8.86817e+06	1.04644e+07	1.26477e+07	1.61938e+06	1.66038e+07
N-methoxy-indole-3-acetonitrile-2-S-β-Dglucopyranoside	Alkaloids	Plumerane	-	42679.4	81390.2	23005.2	99177.3	111869	113840	41927.6	475722	80307.2	157822	230327	156928	127454	105976	104844	206373	175651	187382	138793	189517	166822
N1,N5-Bis(p-coumaroyl)spermine	Alkaloids	Phenolamine	-	202747	158537	215733	166471	120958	74402.5	137017	120208	129451	141612	211376	136742	112534	96509.5	125606	144318	132061	140479	151223	94022.1	116702
N1,N8-Bis(sinapoyl)spermidine	Alkaloids	Phenolamine	-	52381.4	87317.4	92243.7	54523.6	72775.8	83381.5	75654.9	79937.7	64037	55145.8	97031.6	69472.4	78784.3	75755.2	55912.3	92043.6	76546.7	87558	81078.2	89586.9	94785.9
N1-Caffeoyl-N10-Feruloylspermidine	Alkaloids	Phenolamine	-	19069.7	18663.8	21685.6	16288.4	16290.2	14232.9	14617.2	21439.9	16284	23319	15791.9	7029.69	10477.3	22462.7	18424.9	14191.2	18430.1	15828.7	22674.3	15588.5	14175.3
Neopterin	Alkaloids	Alkaloids	2009-64-5	33279.7	30545.7	26779.2	41817.3	36677.6	30787.8	37339.2	23206.3	24877.7	34289.4	26000.2	26813.1	35640.7	30064.3	34263.7	25195.4	38240.9	31350.5	50481.2	32510.5	27995.9
Nicotianamine	Alkaloids	Alkaloids	34441-14-0	3.04643e+06	4.06876e+06	3.35943e+06	2.44193e+06	3.60261e+06	3.02378e+06	3.19664e+06	3.98925e+06	2.83806e+06	4.73241e+06	3.63363e+06	3.72501e+06	3.8357e+06	2.68185e+06	2.92884e+06	4.18156e+06	3.8034e+06	3.62059e+06	4.43589e+06	2.87387e+06	3.45294e+06
Nicotinamide	Alkaloids	Alkaloids	98-92-0	3.10454e+06	5.74749e+06	4.70335e+06	3.03975e+06	4.59684e+06	4.9604e+06	2.63829e+06	6.11979e+06	2.75943e+06	5.55812e+06	6.33854e+06	6.04837e+06	5.38617e+06	4.1824e+06	4.72129e+06	6.83772e+06	4.23054e+06	4.86251e+06	5.74963e+06	527658	7.6415e+06
Norepinephrine	Alkaloids	Alkaloids	51-41-2	52735.9	69773.6	69312.6	64421.9	105525	68107.7	109834	174480	124722	121559	198805	169001	89575.1	64898.3	91830.8	146546	116444	143108	131702	149649	97481
O-Phosphocholine	Alkaloids	Alkaloids	107-73-3	4.29015e+06	3.41714e+06	3.56626e+06	2.63032e+06	3.06838e+06	2.84646e+06	4.53087e+06	3.768e+06	2.37772e+06	2.92723e+06	1.89429e+06	1.59265e+06	2.62996e+06	2.12852e+06	1.68024e+06	2587464	1.95737e+06	2.11886e+06	3.51703e+06	3.53721e+06	4.29066e+06
O-Phosphorylethanolamine	Alkaloids	Alkaloids	1071-23-4	337765	441776	445920	390963	443799	384531	809616	1.01746e+06	687551	490341	260403	409350	340524	260006	335732	431981	472828	516468	706618	548175	787375
Octadec-2-enamide*	Alkaloids	Alkaloids	-	410781	2.07779e+06	519092	1.18173e+06	555069	540373	328969	283523	475697	479103	420132	440386	451904	320602	351698	580439	366145	487641	460464	789278	330537
Octadec-8-enamide*	Alkaloids	Alkaloids	-	401626	2.10339e+06	502703	1.12109e+06	558037	561368	318401	289667	471366	501924	435145	430499	448408	314689	350534	574056	374966	485142	477382	791859	327175
Octadecadienamide	Alkaloids	Alkaloids	-	332628	862309	371237	639104	326793	239527	303557	267246	324627	379850	250188	347753	207657	184671	184057	414930	413577	407537	383726	396330	279076
Oleamide (9-Octadecenamide)	Alkaloids	Alkaloids	301-02-0	69412.8	343844	83121.5	177961	89060	91117.5	50598.9	48448.2	77762.1	77826.2	67883.1	70359.3	70537.3	52508.6	56627.9	93048.1	62179	79405.7	75600.8	132882	51550.1
Oxoassoanine N-oxide	Alkaloids	Plumerane	-	984090	1.09224e+06	1.03998e+06	891356	1.02409e+06	928982	535163	522430	509959	682930	671144	634573	1.27665e+06	965120	1.17554e+06	737094	524501	525814	708270	578693	627713
Oxypinnatanine A	Alkaloids	Alkaloids	-	235689	250766	216041	209463	217642	235074	214687	244958	244603	206292	192784	230225	205175	208426	211746	258913	252233	254970	255691	157219	260843
Oxystemoenonine	Alkaloids	Pyrrole alkaloids	-	2.12953e+06	4.19924e+06	3.94572e+06	3.24271e+06	1.9502e+06	6.00912e+06	1.37198e+06	5.2848e+06	1.6997e+06	3.03737e+06	8.58226e+06	3.20815e+06	3.66121e+06	2.83208e+06	2.20198e+06	2.99885e+06	2.21449e+06	3.93644e+06	3.81739e+06	3.13342e+06	3.77971e+06
Pakistanamine	Alkaloids	Alkaloids	36506-66-8	859116	1.09918e+06	1.37934e+06	1.00692e+06	961699	1.05339e+06	958148	732810	1.27113e+06	1.1422e+06	1.73964e+06	1.12274e+06	1.13476e+06	811631	1.23338e+06	1.63548e+06	997097	953490	1.01739e+06	981808	907973
Pantetheine	Alkaloids	Alkaloids	496-65-1	42402.7	43112.2	40181	52818.7	48311.2	79812.9	31590.3	41322.2	35237.8	39689.8	44743.5	40490.9	89159.4	76896.9	82269.8	67621.2	50562.8	44307	48644.1	36458.8	52400.3
Paxdaphnine B	Alkaloids	Alkaloids	-	179867	242226	268839	278063	238465	282226	204997	246453	247046	287729	157815	154675	298534	231628	223817	345008	297532	175754	207097	289495	284414
Pipecolic acid	Alkaloids	Piperidine alkaloids	535-75-1	1.08633e+07	7.63431e+06	7.78094e+06	6.78941e+06	8.66205e+06	5.78588e+06	1.0199e+07	8.04811e+06	9.02904e+06	9.53589e+06	5.90254e+06	7.18751e+06	5.09331e+06	6.72738e+06	6.85143e+06	9.80792e+06	6.85583e+06	6.84405e+06	7.18931e+06	5.65198e+06	9.79736e+06
Piperazirum	Alkaloids	Alkaloids	-	6.5724e+06	4.98114e+06	5.24778e+06	6.85674e+06	6.53557e+06	4.17046e+06	2.79623e+06	6.07123e+06	3.01631e+06	4.21041e+06	4.44242e+06	4.96685e+06	7.79292e+06	4.5644e+06	5.80694e+06	6.33056e+06	8.45196e+06	4.69467e+06	5.15035e+06	3.6367e+06	8.06351e+06
Piperidine	Alkaloids	Piperidine alkaloids	110-89-4	2.68735e+06	3.36942e+06	2.96915e+06	2.72137e+06	3.46048e+06	2.76889e+06	5.61112e+06	8.46885e+06	4.00969e+06	4.41617e+06	3.43594e+06	3.28062e+06	2.223e+06	2.21962e+06	2.19106e+06	6.28871e+06	4.66204e+06	5.5903e+06	4.51643e+06	3.993e+06	4.27511e+06
Piperlotine C; 1-(3,4,5-Trimethoxycinnamoyl)pyrrolidine	Alkaloids	Pyrrole alkaloids	886989-88-4	16358.5	9747.34	9671.34	9679.41	7021.23	8284.51	9512.19	8105.97	11581.4	7280.36	7612.38	6405.91	7560.19	9659.91	7514.24	6234.98	11083.2	9238.31	9919.42	7548.56	7128.87
Pterolactam	Alkaloids	Pyrrole alkaloids	38072-88-7	5.71879e+06	4.34397e+06	3.68129e+06	2.84921e+06	4.69039e+06	3.07921e+06	5.52146e+06	4.01297e+06	4.34634e+06	3.94509e+06	1.66659e+06	3.01844e+06	1.91197e+06	3.10884e+06	3.12494e+06	4.09798e+06	3.41765e+06	3.50151e+06	3.72095e+06	2.05734e+06	4.11393e+06
Putrescine	Alkaloids	Alkaloids	110-60-1	1.41402e+06	1.22083e+06	1.21706e+06	2.02039e+06	1.97602e+06	1.9385e+06	1.98435e+06	1.70571e+06	2.33994e+06	1.40452e+06	804576	1.46328e+06	2.72967e+06	2.42193e+06	3.43647e+06	1.89322e+06	2.4472e+06	2.12946e+06	4.12453e+06	1.54552e+06	2.96339e+06
Pyran[3,4-b]indole-2-ketone	Alkaloids	Plumerane	-	793936	864259	1.52404e+06	1.00261e+06	1.1692e+06	1.05655e+06	2.20618e+06	4.01822e+06	1.39753e+06	1.94075e+06	1.36485e+06	1.72682e+06	654649	598010	599893	2.57222e+06	1.41525e+06	1.96281e+06	1.71333e+06	1.38803e+06	2.44926e+06
Pyrrole-2-carboxylic acid	Alkaloids	Pyrrole alkaloids	634-97-9	28411.1	23475.1	27147.2	20927.7	23471.3	22196.5	24875.6	24900.4	26125.8	24880.7	17532	24900.7	24554	25292.2	23657.1	29527	24131.2	23888.6	26425.7	27168.3	26230
Pyrrolidin	Alkaloids	Pyrrole alkaloids	123-75-1	1.24935e+06	1.05479e+06	1.0365e+06	793270	1.15201e+06	805799	1.69748e+06	2.20656e+06	1.2805e+06	1.38641e+06	875742	991646	651700	768015	789769	1.78565e+06	1.18426e+06	1.42006e+06	1.27627e+06	953750	1.41786e+06
S-(3-(4-Hydroxy-3,5-dimethoxyphenyl)allyl)cysteine	Alkaloids	Alkaloids	-	401459	834714	425136	513202	365985	905639	554172	784274	450344	926412	716081	363447	280714	566305	388814	803469	682061	466367	460082	432087	646109
Salicylamide	Alkaloids	Phenolamine	65-45-2	397137	382996	425711	215972	362298	252803	321524	500300	374002	436883	318380	444799	214976	297939	225007	409830	341464	282725	331856	290081	303968
Sambunigrin	Alkaloids	Alkaloids	99-19-4	8293.54	11901.9	12690.7	10565.4	8296.86	17245	11441.6	15365.1	9063.49	14491	11028	13447	32854.6	12674.1	15329	47034.9	16686.6	13088.4	15238.3	15658.9	26954.7
Spermine	Alkaloids	Alkaloids	71-44-3	336684	351850	434162	364287	381460	533163	477560	445361	525284	727989	742051	636522	556086	702160	582636	805432	658789	584776	495940	627379	571938
Stachydrine	Alkaloids	Pyrrole alkaloids	471-87-4	3.51379e+07	3.88833e+07	3.67099e+07	3.81797e+07	4.07579e+07	4.21801e+07	3.84725e+07	3.94061e+07	3.2488e+07	4.36293e+07	4.47496e+07	3.97599e+07	4.558e+07	4.01889e+07	4.07639e+07	3.36245e+07	3.77271e+07	4.22235e+07	3.93836e+07	3.71018e+07	3.53574e+07
Stearamide	Alkaloids	Alkaloids	124-26-5	57515.3	89140.6	71927.6	66860.3	66605.6	58419.4	52152.3	66400.3	80340.7	76644.8	51141.5	64768.7	47192.6	77354.3	35484	93089.6	70652.4	58963	66991.7	104273	53891.8
Tetraphyllin A	Alkaloids	Alkaloids	-	575623	475143	679205	575731	657723	500362	560848	525679	438345	713624	1.33251e+06	1.24338e+06	930110	426322	698256	899624	843361	1.12267e+06	916450	819192	842197
Theophylline	Alkaloids	Alkaloids	58-55-9	11555.3	11008.3	11515.3	9005.28	11753.2	13519.2	13440	12837.9	13147.1	9062.25	7682.5	13294.9	15684.4	14037.3	14447.4	20441.5	14848.9	17986.9	22791.4	12341.3	19882.7
Trans-Zeatin-1-O-Glucoside	Alkaloids	Alkaloids	56329-06-7	130918	173770	136546	78944.6	226124	162945	195566	187906	102230	247554	242297	192805	168763	165564	130975	166682	146641	119673	218079	197941	139578
Triacetonamine	Alkaloids	Piperidine alkaloids	826-36-8	43192.8	68562.4	36474.1	139211	73734.1	58379.7	52366.4	24229.5	46046.1	51731	88020.5	66758.2	44134	39744.6	79224.3	32288.6	26069.3	98247.2	34731.6	44122.5	44436.5
Trigonelline	Alkaloids	Pyridine alkaloids	535-83-1	452991	470421	395447	512248	391377	443761	533989	572598	532711	504958	416578	595700	473371	349905	377842	530663	481554	420611	619586	425484	502006
Trimethylamine N-Oxide*	Alkaloids	Alkaloids	1184-78-7	39058.6	68591.9	53092.7	54315.5	40568	46635.9	62286.8	41767.8	57030	69276.6	38185.2	44733	64386.1	37813.2	49398.6	39359.8	53606	48821	33906.4	46442.3	45784.8
Valerine	Alkaloids	Alkaloids	-	5.6371e+06	5.07676e+06	5.15873e+06	3.66979e+06	7.11799e+06	4.22409e+06	5.85236e+06	6.38268e+06	5.9067e+06	6.64551e+06	4.12713e+06	3.92211e+06	4.40126e+06	5.82788e+06	5.05879e+06	6.26025e+06	5.20205e+06	4.56818e+06	4.74814e+06	5.37756e+06	6.66284e+06
Vanillylamine	Alkaloids	Phenolamine	1196-92-5	46374.4	54137.5	45809.7	46189.4	35192.6	49037.8	921.866	921.866	921.866	48133.4	62972	40609.9	4609.33	28056.9	61720.8	82028.6	53364.7	66914.9	44823.7	17665.6	54592.8
Xanthurenic Acid 8-O-Glucoside	Alkaloids	Quinoline alkaloids	97451-32-6	672487	565624	710686	788580	746083	896802	861419	1.00105e+06	643507	520986	756981	969723	985857	592780	1.09064e+06	1.0063e+06	667897	1.03135e+06	827576	839387	874838
Zarzissine	Alkaloids	Alkaloids	160568-14-9	7.04531e+06	7.86522e+06	7.78636e+06	6.13366e+06	7.78662e+06	7.58337e+06	5.54026e+06	7.25222e+06	6.08838e+06	6.98171e+06	7.33986e+06	7.4922e+06	7.61824e+06	7.9166e+06	8.7541e+06	1.22302e+07	7.38576e+06	7.68471e+06	1.51657e+07	659208	1.53835e+07
alanine betaine	Alkaloids	Alkaloids	-	1.29035e+07	1.1787e+07	1.09426e+07	8.16979e+06	1.18453e+07	8.96303e+06	1.864e+07	2.45596e+07	1.29081e+07	1.563e+07	9.38917e+06	1.06541e+07	6.49927e+06	8.38091e+06	7.67918e+06	1.98785e+07	1.20726e+07	1.42726e+07	1.2205e+07	1.02193e+07	1.46401e+07
cis-Zeatin riboside	Alkaloids	Alkaloids	15896-46-5	95293.4	63428.6	91992.7	73723.2	59332	66452	78298.7	72732.3	84037.4	85101.1	93931.9	89053.2	98299.6	97456	76338.6	68930.2	93657.7	97633.3	87800.2	65750.8	84266.8
naphthisoxazol A	Alkaloids	Alkaloids	-	810260	904599	1.5228e+06	997909	1.23579e+06	1.1419e+06	2.30163e+06	3.88882e+06	1.38752e+06	1.91453e+06	1.37104e+06	1.78338e+06	603562	593387	624849	2.58501e+06	1.46678e+06	1.99199e+06	1.72588e+06	1.42575e+06	2.43451e+06
o-Carboxy-5-hydroxytryptamine	Alkaloids	Alkaloids	-	6.25602e+06	6.21185e+06	6.07742e+06	5.69402e+06	6.79101e+06	5.55562e+06	5.78943e+06	7.23593e+06	5.91617e+06	5.40979e+06	5.40508e+06	5.58705e+06	5.57711e+06	6.00612e+06	5.0765e+06	8.28808e+06	6.54002e+06	6.90682e+06	6.55928e+06	1.0153e+06	5.81304e+06
p-Coumaroylferuloylputrescine	Alkaloids	Phenolamine	-	522.936	522.936	522.936	9340.81	5484.04	17082.6	5088.47	8655.49	2614.68	522.936	522.936	522.936	100765	108239	73269.2	25379.5	43404.2	25029.8	16142.4	12955.3	29177.8
p-Coumaroylputrescine	Alkaloids	Phenolamine	34136-53-3	123896	229360	286559	372381	227953	301564	340203	277771	231519	353422	397852	398343	312792	342594	337769	265522	281314	257692	320152	221158	242955
vasicinone	Alkaloids	Alkaloids	486-64-6	7.13958e+06	6.88711e+06	7.0162e+06	6.48685e+06	7.52446e+06	6.57992e+06	6.60061e+06	8.18896e+06	7.1311e+06	6.22492e+06	6.39156e+06	6.46273e+06	6.50868e+06	7.00922e+06	5.92152e+06	9.31403e+06	7.27193e+06	7.98062e+06	7.27374e+06	1.1843e+06	6.82716e+06
Α-hydroxyquinoline	Alkaloids	Alkaloids	-	1.56811e+06	1.68012e+06	3.06901e+06	2.08489e+06	2.25572e+06	2.19375e+06	4.45693e+06	7.9725e+06	2.91296e+06	3.97816e+06	2.54459e+06	3.56545e+06	1.32317e+06	1.37162e+06	1.16418e+06	5.18277e+06	2.88403e+06	3.92569e+06	3.70226e+06	2.71014e+06	4.71372e+06
γ-Tomatine	Alkaloids	Steroid alkaloids	81037-16-3	4.73733e+06	4.74003e+06	6.20372e+06	5.19113e+06	5.01844e+06	4.67036e+06	5.12739e+06	4.9596e+06	5.3797e+06	4.7972e+06	6.96545e+06	5.65101e+06	5.572e+06	5.1098e+06	4.7655e+06	4.66645e+06	4.74435e+06	5.82114e+06	5.21817e+06	5.36453e+06	5.43185e+06

## Sheet: Table S2 VIP Scores
Table S2 Variable importance in projection (VIP) scores of the identified metabolites in Mango fruits.
Compounds	VIP Scores
1,1-Dimethylbiguanide	0.377573
1,4-Dihydro-1-Methyl-4-oxo-3-pyridinecarboxamide	1.21841
1-(Hydroxymethyl)hexahydro-1h-pyrrolizin-2-ol	0.0608783
1-Aminopropan-2-ol*	0.342484
1-Methyl-1,2,3,4-tetrahydro-β-carboline-3-carboxylic acid	0.763953
1-Methylhistamine	1.57726
10-Formyltetrahydrofolic Acid	1.17194
10-Hydroxymethyllycaconitine	2.54775
18-Demethylparaensidimerin C	0.0149262
2,4-Dihydroxyquinoline	0.560518
2,5-Dihydroxy-Indole	0.256614
2-(D-Glucosyloxy)-4-hydroxybenzeneacetonitrile	1.14764
2-Ethyl-2,6,6-trimethylpiperidin-4-one	0.282181
2-Glucosyloxy-2-phenylacetic acid amide	0.937309
2-Hydroxypyridine	0.746286
2-Mercaptobenzothiazole	0.243952
2-Phenylethylamine	0.964607
2-Picoline; 2-Methylpyridine	0.333119
2-Picolinic acid	0.121103
2-oxindole-3-acetic acid	0.585326
3,5-Dihydro-2H-Furo[3,2-C]Quinolin-4-One*	0.426711
3-Carbamyl-1-methylpyridinium;(1-Methylnicotinamide)	0.468635
3-Chloro-4-hydroxypiperidin-2-one	0.414973
3-Chloroaniline	1.04426
3-Hydroxy-3-methyloxindole	1.12475
3-Hydroxyanthranilic acid	0.136555
3-Indoleacetonitrile	0.693016
3-Indoleacrylic acid*	0.550113
3-Indolepropionic acid	0.797617
3-amino-2-naphthoic acid*	0.44564
3-hydroxy-1-methylpyrrolidin-2-one*	1.07159
3-quinolinecarboxylic acid	1.25252
4,5,6-Trihydroxy-2-cyclohexen-1-ylideneacetonitrile	2.16569
4,6-Dihydroxyquinoline	0.468549
4,8-Dihydroxyquinoline-2-carboxylic acid	0.292972
4-(Dimethylamino)cinnamaldehyde	0.697833
4-Coumaroylcholine	1.83072
4-Hydroxybenzylamine	1.64904
4-Methylazetidine-2-Carboxylic acid*	1.01459
4-hydroxy-2-oxo-1,2-dihydroquinoline-3-carboxylic acid	0.874591
5-Aminolevulinic Acid	0.36973
6-Deoxyfagomine	0.114241
6-Hydroxynicotinic acid	0.161819
8-hydroxyquinoline	0.343456
Acetoxyindole N-Glucoside	0.0462556
Acetoxyindole N-malonyl glucoside	1.59107
Agmatine	0.87601
Anthriscifolcine A	2.57889
Arenarine B	1.12002
Asiaticumine A	0.17013
Asterinin F	0.149438
Benzamide	0.844204
Betaine	1.56842
Broussonetine S	0.857254
Caffeine	1.65398
Caffeoylcholine	0.680446
Caffeoylcholine-3-O-glucoside*	0.767705
Caffeoylcholine-4-O-glucoside*	0.89726
Caffeoylspermine	0.349847
Choline	1.34592
Cis-Zeatin-7-N-glucoside	1.38957
Daminozide	0.552775
Di-p-coumaroylferuloyl Spermidine	1.39127
Diacetate delcosine	1.42063
Dihydroferuloylputrescine	0.408371
Dioxindole-3-acetyl-3-O-glucoside	1.44636
Ehretioside	1.28793
Epinephrine	0.57153
Feruloylguanidinosuccinic Acid	0.539785
Feruloylhistamine	0.237849
Harmol	0.905123
Hexadecanamide	0.485195
Histamine	0.281469
Histidinol	0.653703
Hydroxymenisdaurin D	1.60695
Imidazol-1-yl-acetic acid*	1.05561
Imidazole-4-Acetic Acid*	0.861083
Indole	0.170704
Indole-3-acetic acid (IAA)	1.77982
Isoquinoline	0.4759
L-Azetidine-2-carboxylic acid	1.12352
L-Pipecolic Acid	0.395374
L-Tyramine	0.00435636
Longitubanine A	0.871529
Lumichrome	1.34156
Malonyl hydroxymenisdaurin D	0.539261
Methoxyindoleacetic acid	0.0865332
Methyl dioxindole-3-acetate	1.15215
N',N'',N'''-p-Coumaroyl-cinnamoyl-caffeoyl spermidine	1.33621
N'-p-Coumaroylagmatine-glucoside	2.5031
N,N-Dimethyl-5-methoxytryptamine	1.04293
N,N-cinnamoylbutanediamine	1.21254
N-((9E,11E)-13-methylpentadeca-9,11-dien-1-yl)acetamide	0.0690386
N-(12-methyltetradecyl)propionamide	0.124789
N-(2-Hydroxy-4-methoxyphenyl)acetamide	0.811999
N-(3-hydroxy-4-methoxyphenethyl)-4-hydroxybutanamide	0.482626
N-(4'-O-glycosyl)-feruloyl agmatine	0.869408
N-(4-Aminobutyl)benzamide	0.684956
N-(4-methoxyphenethyl)cinnamamide	0.2624
N-(p-Coumaroyl)serotonin Glucoside	0.866786
N-Acetylisatin	1.24683
N-Acetylputrescine	1.13893
N-Benzylmethylene isomethylamine	1.69738
N-Benzyloleamide	0.834232
N-Cis-Cinnamoylputrescine	0.184314
N-Feruloylhomoagmatine	0.805093
N-Feruloylputrescine	0.105447
N-Feruloyltyramine 4'-glucoside	0.195985
N-Feruloyltyramine 4-glucoside	0.400368
N-Hydroxypipecolic acid	0.576277
N-Isobutyl Decanamide	0.636307
N-Isobutyl-2E,4E-dodedienamide	0.32319
N-Isobutyl-2E,4E-octadienamide	0.398281
N-Isobutyl-3(3,4-methylenedioxyphenyl)-2E-trienamide	1.75543
N-Isobutyl-4,5-epoxy-2E-decaenamide	0.444191
N-Methylnicotinamide	0.313919
N-Nitrosoguvacoline	0.733101
N-Phenylethylcrinasiadine	1.67422
N-Trans-Cinnamoylputrescine	0.929346
N-Trans-Sinapoyltyramine	0.600508
N-benzylformamide	0.774522
N-methoxy-indole-3-acetonitrile-2-S-β-Dglucopyranoside	1.12474
N1,N5-Bis(p-coumaroyl)spermine	1.16253
N1,N8-Bis(sinapoyl)spermidine	1.00175
N1-Caffeoyl-N10-Feruloylspermidine	0.0184784
Neopterin	0.908676
Nicotianamine	0.20321
Nicotinamide	0.249097
Norepinephrine	0.433793
O-Phosphocholine	0.778625
O-Phosphorylethanolamine	0.206249
Octadec-2-enamide*	0.807156
Octadec-8-enamide*	0.799315
Octadecadienamide	0.845138
Oleamide (9-Octadecenamide)	0.796394
Oxoassoanine N-oxide	0.0641262
Oxypinnatanine A	0.171692
Oxystemoenonine	0.190658
Pakistanamine	0.139411
Pantetheine	1.7914
Paxdaphnine B	0.973712
Pipecolic acid	1.08099
Piperazirum	1.24558
Piperidine	0.0548531
Piperlotine C; 1-(3,4,5-Trimethoxycinnamoyl)pyrrolidine	0.591135
Pterolactam	1.03839
Putrescine	2.33819
Pyran[3,4-b]indole-2-ketone	0.425483
Pyrrole-2-carboxylic acid	1.17876
Pyrrolidin	0.459121
S-(3-(4-Hydroxy-3,5-dimethoxyphenyl)allyl)cysteine	0.740753
Salicylamide	1.4934
Sambunigrin	2.19331
Spermine	1.78676
Stachydrine	0.148138
Stearamide	0.158415
Tetraphyllin A	1.32048
Theophylline	2.62953
Trans-Zeatin-1-O-Glucoside	0.215066
Triacetonamine	1.01694
Trigonelline	0.546242
Trimethylamine N-Oxide*	0.962944
Valerine	0.127888
Vanillylamine	1.02057
Xanthurenic Acid 8-O-Glucoside	1.24583
Zarzissine	0.11007
alanine betaine	0.691197
cis-Zeatin riboside	0.879295
naphthisoxazol A	0.473005
o-Carboxy-5-hydroxytryptamine	0.722258
p-Coumaroylferuloylputrescine	2.82048
p-Coumaroylputrescine	0.0157779
vasicinone	0.739998
Α-hydroxyquinoline	0.376649
γ-Tomatine	0.251246

## Sheet: Table S3 DAMs
Table S3 Differentially accumulated metabolites in mango fruits during Colletotrichum gloeosporioides infection.
Compounds	Cluster	CK_0d	CK_1d	CK_2d	CK_3d	T_1d	T_2d	T_3d
2-(D-Glucosyloxy)-4-hydroxybenzeneacetonitrile	cluster1	-0.278138	-0.323302	2.25313	-0.284489	-0.41504	-0.608396	-0.343766
3,5-Dihydro-2H-Furo[3,2-C]Quinolin-4-One*	cluster1	-0.733361	-0.693486	1.48152	0.202409	-1.42833	0.684017	0.487231
3-Indoleacetonitrile	cluster1	-0.891684	-0.306982	1.62674	0.1325	-1.42938	0.549052	0.319757
3-Indoleacrylic acid*	cluster1	-0.715966	-0.654009	1.48065	0.246713	-1.47039	0.668438	0.444559
3-Indolepropionic acid	cluster1	-0.602918	-0.657102	1.59399	0.283726	-1.47084	0.594051	0.259097
3-amino-2-naphthoic acid*	cluster1	-0.730491	-0.690453	1.49925	0.194327	-1.4225	0.673788	0.476072
5-Aminolevulinic Acid	cluster1	-0.477123	-0.673281	1.48075	-0.258759	-1.19883	1.26609	-0.138844
8-hydroxyquinoline	cluster1	-0.721894	-0.720074	1.35693	0.186455	-1.45731	0.821752	0.534139
Isoquinoline	cluster1	-0.757817	-0.579924	1.57813	0.0441609	-1.40377	0.554511	0.564718
O-Phosphorylethanolamine	cluster1	-0.489797	-0.500395	1.79239	-0.608145	-1.00029	-0.145349	0.951583
Piperidine	cluster1	-0.678638	-0.697678	1.47764	-0.17646	-1.24984	1.10874	0.216239
Pyran[3,4-b]indole-2-ketone	cluster1	-0.734027	-0.707768	1.51415	0.201199	-1.40313	0.665782	0.46379
naphthisoxazol A	cluster1	-0.731417	-0.658711	1.47772	0.196473	-1.44983	0.699821	0.465942
Α-hydroxyquinoline	cluster1	-0.758311	-0.705229	1.52168	0.194633	-1.38265	0.674897	0.454987
4,5,6-Trihydroxy-2-cyclohexen-1-ylideneacetonitrile	cluster2	1.38278	1.12509	-0.28987	-0.0753883	-0.285241	-0.248208	-1.60916
Betaine	cluster2	1.17749	0.161301	0.683198	-0.0293926	0.572796	-0.782129	-1.78327
Caffeine	cluster2	0.501913	1.96878	-0.109691	-0.696519	-0.573951	-0.0705092	-1.02002
Feruloylhistamine	cluster2	0.889296	1.61161	-1.12554	-0.66859	-0.0886707	-0.900299	0.282193
N-Benzylmethylene isomethylamine	cluster2	1.33246	1.17586	-0.20224	-0.0143179	-0.911961	0.0232666	-1.40306
Octadec-2-enamide*	cluster2	1.87302	0.827598	-0.859296	-0.503711	-0.808092	-0.368589	-0.160928
Octadec-8-enamide*	cluster2	1.88598	0.7869	-0.877499	-0.464269	-0.82728	-0.368136	-0.135694
Octadecadienamide	cluster2	1.58996	0.426237	-0.575859	-0.310788	-1.60705	0.526447	-0.0489503
Oleamide (9-Octadecenamide)	cluster2	1.92138	0.724027	-0.846471	-0.506226	-0.82223	-0.346059	-0.124423
Acetoxyindole N-malonyl glucoside	cluster3	-1.29896	0.0293053	-1.16562	0.419921	1.64391	0.237861	0.133583
Anthriscifolcine A	cluster3	-0.390962	-0.0453866	-1.01921	-1.07335	1.79795	0.0875882	0.643375
N-((9E,11E)-13-methylpentadeca-9,11-dien-1-yl)acetamide	cluster3	-1.42774	1.64591	-0.355221	0.548455	0.30287	0.132111	-0.846391
N-Benzyloleamide	cluster3	-0.807548	0.96915	-0.84101	-0.124825	1.7787	-0.33369	-0.64078
Putrescine	cluster3	-1.16555	-0.11458	-0.0693227	-1.25858	1.218	0.151935	1.23811
Sambunigrin	cluster3	-0.928185	-0.737053	-0.751343	-0.570334	0.739605	1.68633	0.560977
p-Coumaroylferuloylputrescine	cluster3	-0.68138	-0.376508	-0.532806	-0.68138	2.13853	0.245069	-0.111524
2-Phenylethylamine	cluster4	-0.414733	-0.442159	-1.52552	1.37075	-0.358508	1.10883	0.261338
2-Picolinic acid	cluster4	0.485697	-0.551656	-1.05853	1.72401	-0.149055	0.563253	-1.01372
Asiaticumine A	cluster4	0.145844	0.183506	-1.75863	-0.142903	-0.131604	1.67745	0.0263279
Asterinin F	cluster4	1.03804	-0.848321	-0.273164	0.252102	-0.839912	1.58741	-0.916152
Benzamide	cluster4	-0.320291	-0.51947	-1.51153	1.48126	-0.244961	1.04076	0.0742361
Malonyl hydroxymenisdaurin D	cluster4	-0.462749	-0.624223	0.024156	0.477111	-1.13605	1.95522	-0.233457
Vanillylamine	cluster4	0.413468	0.156557	-1.90575	0.500721	-0.424968	1.31831	-0.058344
10-Hydroxymethyllycaconitine	cluster5	-1.0421	-1.00086	-0.690734	-0.0116759	0.29539	0.808694	1.64129
2-Ethyl-2,6,6-trimethylpiperidin-4-one	cluster5	-1.28278	-0.775053	0.827352	1.27987	-0.855473	0.835754	-0.0296646
Di-p-coumaroylferuloyl Spermidine	cluster5	-1.35446	-0.906061	-0.247141	1.39762	-0.34954	0.462662	0.996922
N-(3-hydroxy-4-methoxyphenethyl)-4-hydroxybutanamide	cluster5	-0.809809	-0.856188	-0.578652	0.399757	-0.740723	0.957297	1.62832
N-Isobutyl-3(3,4-methylenedioxyphenyl)-2E-trienamide	cluster5	-0.601346	-0.441401	0.62072	1.99241	-0.876274	-0.147309	-0.546802
N-methoxy-indole-3-acetonitrile-2-S-β-Dglucopyranoside	cluster5	-1.71503	-0.639945	1.00799	0.686857	-0.562679	0.831731	0.391073
Norepinephrine	cluster5	-1.30864	-0.888616	0.644876	1.3734	-0.818462	0.617894	0.379551

## Sheet: Table S4 Gene count
Table S4 RNA-seq analysis of gene expression in mango fruits during Colletotrichum gloeosporioides infection.
GeneID	GeneName	Gene counts																					Gene_chr	Gene_start	Gene_end	Gene_strand	Gene_length	Gene_biotype	Gene_description	Family
		CK0d_1	CK0d_2	CK0d_3	CK1d_1	CK1d_2	CK1d_3	CK2d_1	CK2d_2	CK2d_3	CK3d_1	CK3d_2	CK3d_3	T1d_1	T1d_2	T1d_3	T2d_1	T2d_2	T2d_3	T3d_1	T3d_2	T3d_3
123228297	LOC123228297	108084	108274	86805	310263	292241	236695	607096	275803	299556	216299	395797	186661	112879	190993	108466	132156	181917	142687	182826	140793	364300	NC_058137.1	27325278	27332376	+	3727	protein_coding	polyubiquitin%2C transcript variant X3 && sp|P0CG71|UBIQ1_CAEEL Polyubiquitin-A OS=Caenorhabditis elegans OX=6239 GN=ubq-1 PE=3 SV=1 && PF00240:Ubiquitin family	FAR1
123220342	LOC123220342	54375	264526	10099	40953	13031	15387	272439	159814	423175	148365	178005	213912	157916	156699	108187	337759	157923	268635	338589	420613	114179	NC_058137.1	3736497	3737591	+	992	protein_coding	thaumatin-like protein 1b && sp|Q9FSG7|TP1A_MALDO Thaumatin-like protein 1a OS=Malus domestica OX=3750 GN=TL1 PE=1 SV=1 && PF00314:Thaumatin family	MYB
123194460	LOC123194460	40080	190105	9294	5467	5500	40829	111511	75562	359834	101379	58965	46405	182652	144065	144094	181259	98030	201978	246092	398546	67198	NC_058149.1	4018983	4020697	+	1067	protein_coding	endochitinase At2g43590-like && sp|Q06209|CHI4_BRANA Basic endochitinase CHB4 OS=Brassica napus OX=3708 PE=1 SV=2 && PF00182:Chitinase class I|PF00187:Chitin recognition protein	-
123229774	LOC123229774	220638	126509	250633	226349	229388	185703	82826	47237	54951	155854	275930	191484	58777	130068	65856	53698	61040	59695	15457	10337	15321	NC_058147.1	7582058	7583286	+	827	protein_coding	abscisic stress-ripening protein 3-like && - && PF02496:ABA/WDS induced protein	-
123208814	LOC123208814	107781	92303	68270	296091	162556	65278	139251	80653	158228	95711	121865	99372	33565	57977	29045	75987	78623	74844	64640	60746	125429	NC_058138.1	17594894	17595740	-	637	protein_coding	metallothionein-like protein 1B && sp|O24058|MT2_MALDO Metallothionein-like protein type 2 OS=Malus domestica OX=3750 GN=MT1 PE=3 SV=1 && -	-
123201593	LOC123201593	119296	50505	75889	193876	213773	103446	206481	45865	70648	72467	219755	50687	49867	56458	44940	33496	48967	60324	65253	57697	180788	NC_058154.1	11397084	11399430	+	1794	protein_coding	polyubiquitin && sp|P0CG85|UBI1P_NICSY Polyubiquitin OS=Nicotiana sylvestris OX=4096 GN=UBI11 PE=2 SV=1 && PF00240:Ubiquitin family	FAR1
123229554	LOC123229554	250966	92224	134307	163837	218852	83784	42497	4035	9211	53987	107054	27518	43984	54986	30412	22716	60887	77373	2599	2804	9513	NC_058147.1	736969	740565	+	1829	protein_coding	catalase isozyme 1-like && sp|Q9AXH0|CATA_AVIMR Catalase OS=Avicennia marina OX=82927 PE=2 SV=1 && PF00199:Catalase|PF06628:Catalase-related immune-responsive	Nin-like
123217252	LOC123217252	13264	19169	11227	38483	53874	66105	119343	82909	51550	21508	29507	18307	101343	74969	107985	70722	64347	87334	132295	188312	107514	NC_058141.1	12447884	12450510	+	1443	protein_coding	glyceraldehyde-3-phosphate dehydrogenase%2C cytosolic && sp|P26518|G3PC_MAGLI Glyceraldehyde-3-phosphate dehydrogenase, cytosolic OS=Magnolia liliiflora OX=3403 GN=GAPC PE=2 SV=1 && PF00044:Glyceraldehyde 3-phosphate dehydrogenase, NAD binding domain|PF02800:Glyceraldehyde 3-phosphate dehydrogenase, C-terminal domain	Trihelix
123197867	LOC123197867	19727	23973	18985	33595	34121	47855	89507	97545	87656	24306	26268	23990	73467	87523	73774	65466	58565	79707	144020	207061	140395	NC_058151.1	538529	542279	+	1621	protein_coding	phosphoglycerate kinase%2C cytosolic-like && sp|Q42962|PGKY_TOBAC Phosphoglycerate kinase, cytosolic OS=Nicotiana tabacum OX=4097 PE=2 SV=1 && PF00162:Phosphoglycerate kinase	NAC
123219452	LOC123219452	61374	98164	45178	40810	30084	32787	97933	94859	87715	93333	68560	98557	39594	72736	26729	84248	71979	58816	46338	33986	45209	NC_058142.1	501245	502607	-	963	protein_coding	major latex allergen Hev b 5-like && - && -	-
123217439	LOC123217439	89913	122197	71843	86017	54909	69542	75951	46490	48838	94407	56836	98518	31658	68581	25121	53140	65105	48120	24827	17339	29867	NC_058141.1	13395660	13397030	+	1118	protein_coding	cytochrome c1-like && - && -	-
123199121	LOC123199121	52778	107085	49106	13371	14172	42441	80203	38540	82407	90316	79244	131136	79485	79186	59507	71286	48371	51084	31233	35716	9095	NC_058152.1	4386726	4391957	-	2429	protein_coding	phosphoenolpyruvate carboxykinase (ATP) 1-like && sp|Q9T074|PCKA1_ARATH Phosphoenolpyruvate carboxykinase (ATP) 1 OS=Arabidopsis thaliana OX=3702 GN=PCK1 PE=1 SV=1 && PF01293:Phosphoenolpyruvate carboxykinase	TCP
123211302	LOC123211302	63147	111645	53520	34749	39415	48458	53459	80969	111119	67444	59478	75357	43244	58498	34574	65695	52368	51784	37278	25666	41520	NC_058139.1	14716706	14718731	-	1843	protein_coding	adenosylhomocysteinase 1-like && sp|O23255|SAHH1_ARATH Adenosylhomocysteinase 1 OS=Arabidopsis thaliana OX=3702 GN=SAHH1 PE=1 SV=1 && PF05221:S-adenosyl-L-homocysteine hydrolase|PF00670:S-adenosyl-L-homocysteine hydrolase, NAD binding domain	bHLH
123220776	LOC123220776	11905	12	1082	200497	212351	116212	76272	311	46660	67565	54661	196	226455	5499	111657	1367	4122	14764	6252	19250	492	NC_058143.1	18920000	18935854	-	2305	protein_coding	early nodulin-75-like%2C transcript variant X1 && - && -	-
123202141	LOC123202141	40144	88659	25582	7877	3442	15009	44269	93969	124951	123799	108711	158321	10626	44239	10637	95847	51360	44383	41602	19214	18330	NC_058154.1	9647178	9662713	+	954	pseudogene	- && sp|P16273|PRPX_HORVU Pathogen-related protein OS=Hordeum vulgare OX=4513 PE=2 SV=2 && -	MYB
123202040	LOC123202040	80035	50054	66561	47403	54318	45860	40687	51171	30750	68835	67655	54947	41292	57972	40731	44049	45738	41854	33703	24722	36273	NC_058154.1	814977	817863	-	2243	protein_coding	heat shock 70 kDa protein 1 && sp|Q9LHA8|HS704_ARATH Heat shock 70 kDa protein 4 OS=Arabidopsis thaliana OX=3702 GN=HSP70-4 PE=1 SV=1 && PF00012:Hsp70 protein	FAR1
123203382	LOC123203382	1123	2075	705	10391	11999	26757	79778	107946	87974	3483	4473	3434	49067	40904	40513	60674	42659	45449	122025	122480	89147	NC_058155.1	6982371	6986292	-	1509	protein_coding	alcohol dehydrogenase 1-like && sp|P25141|ADH1_PETHY Alcohol dehydrogenase 1 OS=Petunia hybrida OX=4102 GN=ADH1 PE=1 SV=1 && PF08240:Alcohol dehydrogenase GroES-like domain|PF00107:Zinc-binding dehydrogenase	GRF
123211859	LOC123211859	12574	99814	5309	6493	3703	3772	17644	141526	181119	56653	12909	77787	18231	28719	4267	129923	37660	21569	37644	11285	35098	NC_058139.1	3888398	3891886	+	1973	protein_coding	beta-amylase 3%2C chloroplastic && sp|O23553|BAM3_ARATH Beta-amylase 3, chloroplastic OS=Arabidopsis thaliana OX=3702 GN=BAM3 PE=1 SV=3 && PF01373:Glycosyl hydrolase family 14	BES1
123217347	LOC123217347	53598	46564	71232	32114	37846	37619	43232	54405	33722	81894	65767	80813	28432	47470	24257	52000	35707	34284	31578	14425	27245	NC_058137.1	2273053	2275925	+	2312	protein_coding	heat shock 70 kDa protein 1-like && sp|Q9LHA8|HS704_ARATH Heat shock 70 kDa protein 4 OS=Arabidopsis thaliana OX=3702 GN=HSP70-4 PE=1 SV=1 && PF00012:Hsp70 protein	FAR1
123221363	LOC123221363	8865	16842	8793	10173	16548	36406	27398	39808	47663	10300	7749	13385	85563	46380	97816	23934	26024	41798	83020	129262	40574	NC_058137.1	4303177	4305561	+	1472	protein_coding	fructose-bisphosphate aldolase 6%2C cytosolic && sp|Q9SJQ9|ALFC6_ARATH Fructose-bisphosphate aldolase 6, cytosolic OS=Arabidopsis thaliana OX=3702 GN=FBA6 PE=1 SV=1 && PF00274:Fructose-bisphosphate aldolase class-I	FAR1
123214584	LOC123214584	50940	62000	21659	71035	55437	29489	39675	26129	39327	20417	28993	30231	23871	41620	29722	32227	29532	31581	24215	25591	45472	NC_058140.1	11429546	11434082	+	3292	protein_coding	defensin-like protein 1%2C transcript variant X1 && sp|P0C8Y4|DEF1_DAHME Defensin-like protein 1 OS=Dahlia merckii OX=43367 PE=1 SV=1 && -	-
123197930	LOC123197930	55204	25465	33632	31066	39011	47556	28599	12460	19879	14975	17507	15616	57379	40782	89512	19066	28694	51440	35699	67844	27566	NC_058151.1	10224674	10227755	-	1528	protein_coding	glutamine synthetase nodule isozyme-like && sp|P32289|GLNA_VIGAC Glutamine synthetase nodule isozyme OS=Vigna aconitifolia OX=3918 PE=2 SV=1 && PF03951:Glutamine synthetase, beta-Grasp domain|PF00120:Glutamine synthetase, catalytic domain	-
123219922	LOC123219922	49657	34803	31623	76392	89141	51065	52268	29902	41583	26795	45451	24826	21041	35328	18446	22145	23907	20557	17703	11556	30393	NC_058143.1	17730272	17733810	+	1118	protein_coding	stem-specific protein TSJT1 && sp|P24805|TSJT1_TOBAC Stem-specific protein TSJT1 OS=Nicotiana tabacum OX=4097 GN=TSJT1 PE=2 SV=1 && PF12481:Aluminium induced protein	-
123220414	LOC123220414	13320	48582	10830	10346	7263	7163	28186	105099	113746	28097	18686	48404	9340	26838	5785	86059	41388	26588	38971	15442	61264	NC_058143.1	2006869	2011820	-	1748	pseudogene	- && sp|P22337|STAD_RICCO Stearoyl-[acyl-carrier-protein] 9-desaturase, chloroplastic OS=Ricinus communis OX=3988 PE=1 SV=1 && PF03405:Fatty acid desaturase	GRAS
123206767	LOC123206767	44648	33089	38090	38983	41292	36967	47572	34486	36760	33931	44501	34347	16864	41152	19388	36742	37685	32049	22180	11758	43246	NW_025401141.1	19316	20649	-	1101	protein_coding	ethylene-responsive transcription factor RAP2-3-like && sp|P42736|RAP23_ARATH Ethylene-responsive transcription factor RAP2-3 OS=Arabidopsis thaliana OX=3702 GN=RAP2-3 PE=1 SV=2 && PF00847:AP2 domain	ERF
123225801	LOC123225801	36239	47117	23478	30602	25141	18055	38323	47847	98060	26160	30490	36875	9425	34224	8787	67242	38517	31732	28909	14545	28547	NC_058137.1	25995858	26000152	+	2531	protein_coding	cytochrome c oxidase copper chaperone 1-like%2C transcript variant X1 && sp|Q9LJQ9|CX171_ARATH Cytochrome c oxidase copper chaperone 1 OS=Arabidopsis thaliana OX=3702 GN=COX17-1 PE=2 SV=1 && -	-
123225205	LOC123225205	27361	63401	32128	19583	16226	20003	22368	47853	23896	43558	25221	55793	31235	44916	25090	60088	35896	38814	25554	18085	27172	NC_058145.1	12830451	12833126	-	2265	protein_coding	heat shock cognate 70 kDa protein 2-like && sp|Q9LHA8|HS704_ARATH Heat shock 70 kDa protein 4 OS=Arabidopsis thaliana OX=3702 GN=HSP70-4 PE=1 SV=1 && PF00012:Hsp70 protein	TCP
123216592	LOC123216592	20153	10658	12001	49389	50943	32026	65864	45259	54363	27458	19242	17221	39969	49433	20144	12808	11193	9795	45422	28390	67147	NC_058141.1	17047116	17053139	-	2939	protein_coding	sucrose synthase 2 && sp|O24301|SUS2_PEA Sucrose synthase 2 OS=Pisum sativum OX=3888 GN=SUS2 PE=2 SV=1 && PF00862:Sucrose synthase|PF00534:Glycosyl transferases group 1	HD-ZIP
123199782	LOC123199782	35736	27541	35849	30172	32851	34734	42379	20585	16972	25249	29667	25297	27050	40783	37153	23831	29183	43598	34032	40214	29494	NC_058152.1	9890764	9893528	+	1799	protein_coding	actin-7 && sp|P53492|ACT7_ARATH Actin-7 OS=Arabidopsis thaliana OX=3702 GN=ACT7 PE=1 SV=1 && PF00022:Actin	MYB_related
123203381	LOC123203381	12842	11523	8411	24688	33316	31911	56922	25138	34210	14487	16811	13444	56518	40474	49058	20044	21034	35043	47022	68475	31095	NC_058155.1	6996812	7000527	-	1441	protein_coding	alcohol dehydrogenase class-P && sp|P25141|ADH1_PETHY Alcohol dehydrogenase 1 OS=Petunia hybrida OX=4102 GN=ADH1 PE=1 SV=1 && PF00107:Zinc-binding dehydrogenase|PF08240:Alcohol dehydrogenase GroES-like domain	GRF
123216838	LOC123216838	42205	31066	34682	34273	32505	35324	48332	20741	15658	29745	29290	29778	23026	36251	28432	21978	27052	33963	26594	27846	31322	NC_058137.1	12145970	12148709	+	1721	protein_coding	actin-7 && sp|P53492|ACT7_ARATH Actin-7 OS=Arabidopsis thaliana OX=3702 GN=ACT7 PE=1 SV=1 && PF00022:Actin	MYB_related
123194686	LOC123194686	5127	56175	6360	7084	6800	5120	15455	110061	93803	31752	11575	38724	16629	23646	5236	77281	17822	10732	38916	12468	33448	NC_058149.1	1223991	1236404	+	6460	protein_coding	protein TSS-like && sp|F4JKH6|TSS_ARATH Protein TSS OS=Arabidopsis thaliana OX=3702 GN=TSS PE=1 SV=1 && PF12807:Translation initiation factor eIF3 subunit 135|PF15044:Mitochondrial function, CLU-N-term|PF13424:Tetratricopeptide repeat	MYB_related
123192465	LOC123192465	77771	32644	34261	59791	65104	28784	50210	15740	14746	36511	43877	27669	18341	20819	8378	19924	20454	19285	8620	5034	13553	NC_058148.1	9789012	9790544	-	1234	protein_coding	probable aquaporin PIP1-2 && sp|Q7XSQ9|PIP12_ORYSJ Probable aquaporin PIP1-2 OS=Oryza sativa subsp. japonica OX=39947 GN=PIP1-2 PE=2 SV=3 && PF00230:Major intrinsic protein	ERF
123206800	LOC123206800	41504	21258	49484	38051	48429	30787	42336	18428	12713	21582	41326	20814	17595	29448	17766	18135	28372	28504	19481	15860	29626	NW_025401141.1	201984	203702	+	890	protein_coding	translationally-controlled tumor protein homolog && sp|Q9ZSW9|TCTP_HEVBR Translationally-controlled tumor protein homolog OS=Hevea brasiliensis OX=3981 GN=TCTP PE=2 SV=1 && PF00838:Translationally controlled tumour protein	-
123201879	LOC123201879	13088	2285	9462	10011	15626	31312	28913	16051	6274	6415	8067	4412	49209	30564	51870	14716	21074	31312	91394	83763	42853	NC_058154.1	4056883	4060481	-	2742	protein_coding	pyruvate decarboxylase 2%2C transcript variant X2 && sp|Q9FFT4|PDC2_ARATH Pyruvate decarboxylase 2 OS=Arabidopsis thaliana OX=3702 GN=PDC2 PE=2 SV=1 && PF02775:Thiamine pyrophosphate enzyme, C-terminal TPP binding domain|PF02776:Thiamine pyrophosphate enzyme, N-terminal TPP binding domain|PF00205:Thiamine pyrophosphate enzyme, central domain	FAR1
123193954	LOC123193954	4704	46995	4187	8108	6129	2559	12273	93202	82131	36520	10051	50448	11316	14439	2059	88989	21409	12424	26172	7631	26265	NC_058149.1	10852020	10858408	-	3364	protein_coding	beta-galactosidase-like && sp|P48980|BGAL_SOLLC Beta-galactosidase OS=Solanum lycopersicum OX=4081 PE=1 SV=1 && PF17834:Beta-sandwich domain in beta galactosidase|PF02140:Galactose binding lectin domain|PF01301:Glycosyl hydrolases family 35	C2H2
123220748	LOC123220748	9765	41935	6952	6874	6982	4938	13536	88466	138170	21996	9648	29057	8982	14423	4817	80348	20761	12066	23667	9206	13547	NC_058143.1	16345206	16349804	+	1645	protein_coding	3-ketoacyl-CoA thiolase 2%2C peroxisomal && sp|Q56WD9|THIK2_ARATH 3-ketoacyl-CoA thiolase 2, peroxisomal OS=Arabidopsis thaliana OX=3702 GN=PED1 PE=1 SV=2 && PF02803:Thiolase, C-terminal domain|PF00108:Thiolase, N-terminal domain	-
123211242	LOC123211242	30668	31626	31647	21747	25372	26415	29669	22381	26372	30375	28566	32211	30527	33099	34204	21696	19441	25920	18330	25035	14620	NC_058139.1	3532401	3535676	+	1550	protein_coding	glyceraldehyde-3-phosphate dehydrogenase GAPC2%2C cytosolic && sp|Q9FX54|G3PC2_ARATH Glyceraldehyde-3-phosphate dehydrogenase GAPC2, cytosolic OS=Arabidopsis thaliana OX=3702 GN=GAPC2 PE=1 SV=1 && PF02800:Glyceraldehyde 3-phosphate dehydrogenase, C-terminal domain|PF00044:Glyceraldehyde 3-phosphate dehydrogenase, NAD binding domain	Trihelix
123210248	LOC123210248	5302	45240	4603	5650	3252	2845	11336	91813	130379	24631	9647	26076	5851	13706	2070	81974	25808	13710	20406	6123	20986	NC_058139.1	4911211	4917606	+	1549	protein_coding	3-oxoacyl-[acyl-carrier-protein] synthase 3 A%2C chloroplastic-like && sp|P49244|FABH1_CUPWR 3-oxoacyl-[acyl-carrier-protein] synthase 3 A, chloroplastic OS=Cuphea wrightii OX=35942 GN=KAS3A PE=2 SV=2 && PF08541:3-Oxoacyl-[acyl-carrier-protein (ACP)] synthase III C terminal|PF08545:3-Oxoacyl-[acyl-carrier-protein (ACP)] synthase III	-
123228203	LOC123228203	5518	8132	3552	21217	15670	20679	54241	36597	58991	10845	13892	11400	25676	33196	25373	31115	22428	22112	47002	49436	30441	NC_058146.1	5567422	5570125	-	1116	protein_coding	superoxide dismutase [Mn]%2C mitochondrial-like && sp|P11796|SODM_NICPL Superoxide dismutase [Mn], mitochondrial OS=Nicotiana plumbaginifolia OX=4092 GN=SODA PE=1 SV=1 && PF00081:Iron/manganese superoxide dismutases, alpha-hairpin domain|PF02777:Iron/manganese superoxide dismutases, C-terminal domain	NAC
123228059	LOC123228059	28642	29203	31801	21455	28202	25585	22592	22461	15474	32808	33493	33984	32226	32885	32513	18741	23031	29324	14451	21729	15530	NC_058146.1	4933496	4935427	-	1320	protein_coding	60S acidic ribosomal protein P0-like && sp|P50346|RLA0_SOYBN 60S acidic ribosomal protein P0 OS=Glycine max OX=3847 PE=2 SV=1 && PF00428:60s Acidic ribosomal protein|PF00466:Ribosomal protein L10|PF17777:Insertion domain in 60S ribosomal protein L10P	-
123201890	LOC123201890	8342	39378	3475	14747	7400	9322	22664	35971	70067	23239	14302	25441	17511	26755	13540	34867	24675	22046	33695	25898	52430	NC_058154.1	4417029	4418496	-	1403	protein_coding	probable pyridoxal 5'-phosphate synthase subunit PDX1 && sp|Q39963|PDX1_HEVBR Probable pyridoxal 5'-phosphate synthase subunit PDX1 OS=Hevea brasiliensis OX=3981 GN=PDX1 PE=2 SV=1 && PF01680:SOR/SNZ family	-
123207243	LOC123207243	31328	26195	14689	25964	25600	19721	27311	14006	18090	26597	26269	26790	18724	27196	30345	21042	25155	28782	18778	28639	41321	NC_058137.1	2840937	2843955	-	1936	transcribed_pseudogene	polyubiquitin-like && sp|P0CG71|UBIQ1_CAEEL Polyubiquitin-A OS=Caenorhabditis elegans OX=6239 GN=ubq-1 PE=3 SV=1 && PF00240:Ubiquitin family	FAR1
novel.225	-	18529	5414	15032	96581	63122	29393	47280	6651	4636	8690	47778	8959	3274	10446	6801	3202	34082	20368	6823	7446	72628	NC_058154.1	10533027	10534378	-	628	-	- && sp|Q96386|MT3_CARPA Metallothionein-like protein type 3 OS=Carica papaya OX=3649 PE=3 SV=1 && -	-
123209173	LOC123209173	46426	34706	22297	34372	38784	22717	30986	18326	17165	30616	31811	26224	26166	24638	14395	18705	12700	16883	11857	10347	10454	NC_058138.1	24160020	24164829	-	2671	protein_coding	pyrophosphate-energized vacuolar membrane proton pump-like && sp|P21616|AVP_VIGRR Pyrophosphate-energized vacuolar membrane proton pump OS=Vigna radiata var. radiata OX=3916 PE=1 SV=4 && PF03030:Inorganic H+ pyrophosphatase	B3
123225908	LOC123225908	15771	26596	19955	27240	18260	18051	24925	25247	32038	57563	38933	51126	11173	29465	9269	29428	22600	18140	6675	5898	9628	NC_058137.1	27347357	27349101	+	1376	protein_coding	thiamine thiazole synthase%2C chloroplastic-like && sp|O23787|THI4_CITSI Thiamine thiazole synthase, chloroplastic OS=Citrus sinensis OX=2711 GN=THI1 PE=2 SV=1 && PF01946:Thi4 family	-
123216510	LOC123216510	2327	33832	1595	1756	837	760	15688	89525	100577	18503	6612	40952	4274	17116	987	69934	14825	12717	26598	9094	24776	NC_058141.1	14589125	14594135	-	2559	protein_coding	probable pectate lyase 8%2C transcript variant X1 && sp|Q93WF1|PLY20_ARATH Probable pectate lyase 20 OS=Arabidopsis thaliana OX=3702 GN=At5g48900 PE=2 SV=1 && PF00544:Pectate lyase	AP2
123226085	LOC123226085	4634	6291	4697	11366	10460	16387	74349	49883	60075	6289	8774	6349	9686	18992	8716	30781	21955	13830	48640	27512	49158	NC_058145.1	2167285	2169980	-	1436	protein_coding	sorbitol dehydrogenase && sp|Q9FJ95|DHSO_ARATH Sorbitol dehydrogenase OS=Arabidopsis thaliana OX=3702 GN=SDH PE=1 SV=1 && PF00107:Zinc-binding dehydrogenase|PF08240:Alcohol dehydrogenase GroES-like domain	bHLH
123228749	LOC123228749	10019	36657	10630	17828	8445	13046	15435	39748	78529	30015	25497	36540	9357	24172	6377	41038	25771	14056	15092	7343	22768	NC_058137.1	24345869	24346955	+	869	protein_coding	probable glutathione S-transferase && sp|Q03666|GSTX4_TOBAC Probable glutathione S-transferase OS=Nicotiana tabacum OX=4097 PE=2 SV=1 && PF02798:Glutathione S-transferase, N-terminal domain|PF13410:Glutathione S-transferase, C-terminal domain	ERF
123224765	LOC123224765	2078	15329	589	1193	1075	1904	50320	228	31513	7030	6248	188	45726	14510	34952	4062	6958	29029	63497	158028	8198	NC_058145.1	11124553	11126212	-	1219	protein_coding	glucan endo-1%2C3-beta-glucosidase-like && sp|A7PQW3|E13B_VITVI Glucan endo-1,3-beta-glucosidase OS=Vitis vinifera OX=29760 GN=VIT_06s0061g00120 PE=1 SV=2 && PF00332:Glycosyl hydrolases family 17	BES1
123215377	LOC123215377	30456	26702	26097	17184	25147	24828	17324	18116	13918	20853	17933	26392	28346	34981	30992	20514	22012	29998	15743	16480	18442	NC_058137.1	24037358	24041336	-	2962	protein_coding	elongation factor 2 && sp|Q9ASR1|EF2_ARATH Elongation factor 2 OS=Arabidopsis thaliana OX=3702 GN=LOS1 PE=1 SV=1 && PF14492:Elongation Factor G, domain II|PF00009:Elongation factor Tu GTP binding domain|PF00679:Elongation factor G C-terminus|PF03764:Elongation factor G, domain IV|PF03144:Elongation factor Tu domain 2	NAC
123223183	LOC123223183	15483	29311	35605	15192	13813	11846	22704	15465	12554	59156	77548	86725	3989	22537	3012	21941	12321	9035	4033	762	1523	NC_058144.1	2307038	2311502	-	2240	protein_coding	granule-bound starch synthase 1%2C chloroplastic/amyloplastic-like && sp|O82627|SSG1_ANTMA Granule-bound starch synthase 1, chloroplastic/amyloplastic OS=Antirrhinum majus OX=4151 GN=WAXY PE=2 SV=1 && PF08323:Starch synthase catalytic domain|PF00534:Glycosyl transferases group 1	FAR1
123208840	LOC123208840	28829	11051	45652	35233	44143	27533	28629	10813	6826	36562	60959	17375	8482	18444	8006	7809	16604	12158	10108	6222	32192	NC_058138.1	16089595	16093980	+	2830	protein_coding	YTH domain-containing protein ECT4-like && sp|Q9LJE5|ECT2_ARATH YTH domain-containing protein ECT2 OS=Arabidopsis thaliana OX=3702 GN=ECT2 PE=1 SV=1 && PF04146:YT521-B-like domain	E2F/DP
123229357	LOC123229357	26654	26067	36240	21704	16681	24265	31913	18371	20141	28028	28299	25990	15557	23536	12725	23514	29300	17476	15199	12073	18005	NC_058147.1	539932	541123	-	1106	protein_coding	phosphoprotein ECPP44-like && - && PF00257:Dehydrin	-
123206460	LOC123206460	3219	33953	2355	3472	1853	2545	15636	74999	88969	15400	6304	33362	7053	17041	2076	67162	19146	9512	25570	10011	28666	NC_058138.1	6971905	6976882	-	2233	protein_coding	probable L-cysteine desulfhydrase%2C chloroplastic%2C transcript variant X3 && sp|Q3E6S9|CNIF3_ARATH Probable L-cysteine desulfhydrase, chloroplastic OS=Arabidopsis thaliana OX=3702 GN=CpNIFS3 PE=1 SV=1 && PF00266:Aminotransferase class-V	bHLH
123227508	LOC123227508	13820	21013	15534	11145	15953	18259	22679	18914	23949	22254	18149	26046	40632	25373	34256	17415	15927	21700	28347	38280	17128	NC_058137.1	4188236	4192392	+	1683	protein_coding	enolase 2-like && sp|Q9LEI9|ENO2_HEVBR Enolase 2 OS=Hevea brasiliensis OX=3981 GN=ENO2 PE=1 SV=1 && PF00113:Enolase, C-terminal TIM barrel domain|PF03952:Enolase, N-terminal domain	C3H
123204579	LOC123204579	649	38225	338	1432	1066	786	10391	85451	115560	8096	1590	13700	9338	10200	2823	71990	19568	9580	28911	14645	20856	NC_058156.1	1630040	1633688	-	1499	protein_coding	methionine gamma-lyase-like && sp|Q9SGU9|MGL_ARATH Methionine gamma-lyase OS=Arabidopsis thaliana OX=3702 GN=MGL PE=1 SV=1 && PF01053:Cys/Met metabolism PLP-dependent enzyme	-
123225418	LOC123225418	1761	3630	770	21868	17140	14045	40616	59890	101991	3189	4400	2517	13443	20841	8761	21117	10236	4683	39132	24717	47112	NC_058137.1	26354102	26355531	+	1104	protein_coding	stem-specific protein TSJT1 && sp|P24805|TSJT1_TOBAC Stem-specific protein TSJT1 OS=Nicotiana tabacum OX=4097 GN=TSJT1 PE=2 SV=1 && PF12481:Aluminium induced protein	NAC
123194298	LOC123194298	26244	18597	31948	21031	25613	21881	25553	20837	17337	26076	27294	26922	16123	25987	15916	22815	19076	20905	13808	12100	19109	NC_058149.1	13810591	13812708	+	1117	protein_coding	GTP-binding nuclear protein Ran1B && sp|P41918|RANA1_TOBAC GTP-binding nuclear protein Ran-A1 OS=Nicotiana tabacum OX=4097 GN=RAN-A1 PE=2 SV=1 && PF00071:Ras family	TALE
123220471	LOC123220471	307	1	424	541	3455	11414	13116	86	1274	301	527	5	43418	8601	78617	3365	15661	45645	48640	173781	4250	NC_058143.1	19604722	19605611	-	816	protein_coding	major strawberry allergen Fra a 1-2-like && sp|D0E0C6|FRA12_FRAAN Major strawberry allergen Fra a 1-2 OS=Fragaria ananassa OX=3747 GN=FRAA2 PE=1 SV=1 && PF00407:Pathogenesis-related protein Bet v I family	-
123215760	LOC123215760	10867	40875	14937	16406	21519	7821	13294	37706	58543	37785	20808	52507	12612	14869	5223	37071	10028	11258	9616	5346	5288	NC_058141.1	9388257	9400867	-	4881	protein_coding	alpha-glucan water dikinase%2C chloroplastic%2C transcript variant X1 && sp|Q8LPT9|GWD1_CITRE Alpha-glucan water dikinase, chloroplastic OS=Citrus reticulata OX=85571 GN=R1 PE=2 SV=1 && PF01326:Pyruvate phosphate dikinase, PEP/pyruvate binding domain	HD-ZIP
123197920	LOC123197920	26011	22322	24614	22617	22137	20739	26543	14135	17614	20636	25191	21461	20697	22422	23450	14541	18665	19911	17476	19047	18903	NC_058151.1	7636201	7641132	-	1595	protein_coding	isocitrate dehydrogenase [NADP] && sp|Q06197|IDHC_SOYBN Isocitrate dehydrogenase [NADP] OS=Glycine max OX=3847 GN=IDH1 PE=1 SV=2 && PF00180:Isocitrate/isopropylmalate dehydrogenase	G2-like
123224804	LOC123224804	33073	26155	56950	34087	38474	13100	23390	14547	21025	16280	30483	11717	5796	17804	9276	9425	16524	14572	10020	7493	21054	NC_058145.1	12706036	12706919	-	696	protein_coding	metallothionein-like protein type 2 && sp|P43390|MT2_ACTDE Metallothionein-like protein type 2 OS=Actinidia deliciosa OX=3627 GN=pKIWI504 PE=2 SV=1 && PF01439:Metallothionein	-
123228710	LOC123228710	5536	32928	7434	10528	5007	8570	27540	38686	65944	20073	18074	17506	5176	10753	4346	25781	20820	14024	35030	21358	33704	NC_058137.1	24336651	24338459	-	924	protein_coding	probable glutathione S-transferase && sp|Q03666|GSTX4_TOBAC Probable glutathione S-transferase OS=Nicotiana tabacum OX=4097 PE=2 SV=1 && PF02798:Glutathione S-transferase, N-terminal domain|PF13410:Glutathione S-transferase, C-terminal domain	ERF
123217669	LOC123217669	5704	26942	4192	26908	13397	5360	27649	40214	61644	39480	35834	39709	5365	10902	1030	31794	10700	14172	8496	1924	11222	NC_058141.1	19902671	19904784	-	1165	protein_coding	2-methylene-furan-3-one reductase-like && sp|K4BW79|ENOX_SOLLC 2-methylene-furan-3-one reductase OS=Solanum lycopersicum OX=4081 GN=EO PE=1 SV=1 && PF13602:Zinc-binding dehydrogenase|PF08240:Alcohol dehydrogenase GroES-like domain	HB-other
123210457	LOC123210457	38241	13545	26509	46199	54017	29501	29882	4620	4750	18664	30289	17271	19016	18166	12377	5644	12260	14022	7449	6556	12906	NC_058139.1	6828076	6832765	-	2772	protein_coding	phospholipase D alpha 1 && sp|Q41142|PLDA1_RICCO Phospholipase D alpha 1 OS=Ricinus communis OX=3988 GN=PLD1 PE=1 SV=1 && PF00614:Phospholipase D Active site motif|PF00168:C2 domain|PF12357:Phospholipase D C terminal	TCP
123223821	LOC123223821	17462	24894	21068	9247	12874	17577	18832	21262	23877	26069	20070	24754	22713	28719	24943	18657	16858	20950	17546	15390	15461	NC_058144.1	7960195	7963963	+	2064	protein_coding	ketol-acid reductoisomerase%2C chloroplastic && sp|Q05758|ILV5_ARATH Ketol-acid reductoisomerase, chloroplastic OS=Arabidopsis thaliana OX=3702 GN=At3g58610 PE=1 SV=2 && PF01450:Acetohydroxy acid isomeroreductase, catalytic domain|PF07991:Acetohydroxy acid isomeroreductase, NADPH-binding domain	LBD
123225748	LOC123225748	18857	28926	13005	17918	17419	16289	24011	16858	26564	21464	18713	20669	25057	24674	23659	13330	13619	21883	13994	26015	11564	NC_058145.1	16399736	16402455	+	2045	protein_coding	2-hydroxyacyl-CoA lyase-like && sp|Q9LF46|HACL_ARATH 2-hydroxyacyl-CoA lyase OS=Arabidopsis thaliana OX=3702 GN=HACL PE=1 SV=1 && PF00205:Thiamine pyrophosphate enzyme, central domain|PF02776:Thiamine pyrophosphate enzyme, N-terminal TPP binding domain|PF02775:Thiamine pyrophosphate enzyme, C-terminal TPP binding domain	-
123230294	LOC123230294	21504	22137	19524	24951	20182	19982	21743	18218	15572	43128	39782	47509	9404	20468	6273	17344	18560	13799	4309	2057	6571	NC_058137.1	21201380	21204094	+	1021	protein_coding	secoisolariciresinol dehydrogenase-like && sp|Q94KL7|SILD_FORIN Secoisolariciresinol dehydrogenase (Fragment) OS=Forsythia intermedia OX=55183 PE=1 SV=1 && PF13561:Enoyl-(Acyl carrier protein) reductase	bHLH
123192293	LOC123192293	12014	4460	5068	55056	60406	30007	40510	8815	7506	20109	73561	8010	10446	13989	5887	7110	17685	15140	3307	3572	9388	NC_058148.1	14763615	14764590	-	976	protein_coding	chlorophyll a-b binding protein of LHCII type 1 && sp|P27493|CB22_TOBAC Chlorophyll a-b binding protein 21, chloroplastic OS=Nicotiana tabacum OX=4097 GN=CAB21 PE=2 SV=1 && PF00504:Chlorophyll A-B binding protein	SBP
123208341	LOC123208341	214	19454	170	726	1227	63	8672	76213	120192	3891	949	3924	1375	4205	418	63890	17924	5056	29222	11690	33425	NC_058138.1	16475667	16477036	+	1038	protein_coding	tropinone reductase homolog At2g29170-like && sp|Q9ZW04|TRNH4_ARATH Tropinone reductase homolog At2g29170 OS=Arabidopsis thaliana OX=3702 GN=At2g29170 PE=3 SV=1 && PF13561:Enoyl-(Acyl carrier protein) reductase	G2-like
123194371	LOC123194371	14591	23611	12593	18111	18089	11647	19324	37406	29460	17491	15537	18081	10810	22540	9599	29658	12499	11644	22082	11485	32662	NC_058149.1	8555182	8562504	+	3806	protein_coding	probable sucrose-phosphate synthase 1 && sp|O22060|SPSA1_CITUN Probable sucrose-phosphate synthase 1 OS=Citrus unshiu OX=55188 GN=SPS1 PE=2 SV=1 && PF05116:Sucrose-6F-phosphate phosphohydrolase|PF00862:Sucrose synthase|PF00534:Glycosyl transferases group 1	HD-ZIP
123219285	LOC123219285	3289	26270	4907	2816	3913	10065	8856	32469	31043	12431	8696	11772	22591	24506	23806	31712	19072	16207	42501	34985	23590	NC_058142.1	10233289	10236668	-	2293	protein_coding	pectinesterase 3-like && sp|Q43111|PME3_PHAVU Pectinesterase 3 OS=Phaseolus vulgaris OX=3885 GN=MPE3 PE=2 SV=1 && PF04043:Plant invertase/pectin methylesterase inhibitor|PF01095:Pectinesterase	Trihelix
123220957	LOC123220957	21186	25085	25336	20251	21331	16962	20589	18405	20730	25694	29904	26807	11254	16887	10411	17940	13597	11782	13934	8975	16363	NC_058143.1	172344	177478	+	2008	protein_coding	la-related protein 6B && sp|O80567|LRP6B_ARATH La-related protein 6B OS=Arabidopsis thaliana OX=3702 GN=LARP6B PE=1 SV=2 && PF05383:La domain	FAR1
123221855	LOC123221855	15900	29927	15389	14792	11141	12092	20485	31659	42378	21670	19468	26314	6845	18443	6191	31549	26091	14926	7533	4223	13570	NC_058143.1	12838918	12839625	-	521	protein_coding	hydrophobic protein RCI2B%2C transcript variant X2 && sp|Q8H5T6|LTI6A_ORYSJ Hydrophobic protein LTI6A OS=Oryza sativa subsp. japonica OX=39947 GN=LTI6A PE=2 SV=1 && -	-
123227607	LOC123227607	1626	3138	1936	4374	6349	9282	26883	40744	37678	2916	3146	3543	22846	18207	15710	15938	11966	12094	57990	43506	49643	NC_058137.1	4085524	4091932	-	1896	protein_coding	pyruvate kinase 1%2C cytosolic-like && sp|B8BJ39|KPYC1_ORYSI Pyruvate kinase 1, cytosolic OS=Oryza sativa subsp. indica OX=39946 GN=OsI_35105 PE=3 SV=1 && PF00224:Pyruvate kinase, barrel domain|PF02887:Pyruvate kinase, alpha/beta domain	MYB_related
123221241	LOC123221241	18539	30276	20927	13519	8985	10378	17296	25201	36628	25536	22091	32497	8922	20054	9198	23494	16394	14993	10834	9164	10842	NC_058143.1	17237320	17239794	+	745	protein_coding	acyl carrier protein 1%2C chloroplastic-like%2C transcript variant X2 && sp|P52414|ACP4_CUPLA Acyl carrier protein 4, chloroplastic OS=Cuphea lanceolata OX=3930 GN=ACL1 PE=3 SV=1 && PF00550:Phosphopantetheine attachment site	bHLH
123204964	LOC123204964	8498	18234	10051	6898	8882	22699	16134	15372	26931	10743	6026	26481	34852	26226	38802	18917	7135	17302	17116	33003	9453	NC_058156.1	1087423	1091514	+	2547	protein_coding	endoglucanase 6-like && sp|Q42059|GUN6_ARATH Endoglucanase 6 OS=Arabidopsis thaliana OX=3702 GN=At1g64390 PE=2 SV=2 && PF09478:Carbohydrate binding domain CBM49|PF00759:Glycosyl hydrolase family 9	GATA
123212513	LOC123212513	3362	29204	624	2929	824	1039	11270	41052	49842	12562	5072	20220	7323	16877	2036	48954	19157	18402	30059	22655	28423	NC_058137.1	3732407	3733651	+	925	protein_coding	thaumatin-like protein 1b%2C transcript variant X1 && sp|Q9FSG7|TP1A_MALDO Thaumatin-like protein 1a OS=Malus domestica OX=3750 GN=TL1 PE=1 SV=1 && PF00314:Thaumatin family	MYB
123209571	LOC123209571	23448	16908	21515	11797	17200	21866	10922	7409	5775	15900	14031	18913	28367	30346	35825	9508	16596	26760	9549	17288	10706	NC_058138.1	18407099	18409403	-	1683	protein_coding	elongation factor 1-alpha && sp|O64937|EF1A_ORYSJ Elongation factor 1-alpha OS=Oryza sativa subsp. japonica OX=39947 GN=REFA1 PE=2 SV=2 && PF00009:Elongation factor Tu GTP binding domain|PF03144:Elongation factor Tu domain 2|PF03143:Elongation factor Tu C-terminal domain	-
123214442	LOC123214442	17976	29266	13389	12002	13879	12488	15745	22352	32033	25105	18696	30487	14702	18083	12791	18994	13336	14852	11637	12104	8933	NC_058140.1	1115838	1118608	+	1597	protein_coding	fructose-bisphosphate aldolase 3%2C chloroplastic && sp|Q9ZU52|ALFP3_ARATH Fructose-bisphosphate aldolase 3, chloroplastic OS=Arabidopsis thaliana OX=3702 GN=FBA3 PE=1 SV=1 && PF00274:Fructose-bisphosphate aldolase class-I	C2H2
123225866	LOC123225866	9244	27988	14643	6477	6673	9511	9717	26585	26641	37010	18204	40971	17507	21097	12643	25521	12773	12726	9997	6519	10866	NC_058145.1	9106252	9110896	+	2205	protein_coding	chaperonin 60 subunit beta 3%2C chloroplastic-like && sp|Q9LJE4|CPNB2_ARATH Chaperonin 60 subunit beta 2, chloroplastic OS=Arabidopsis thaliana OX=3702 GN=CPN60B2 PE=1 SV=1 && PF00118:TCP-1/cpn60 chaperonin family	AP2
123192954	LOC123192954	22794	10179	27775	25311	27454	19201	22443	9855	7015	14755	28687	12121	8946	17277	10306	9315	22563	15340	12374	10625	24933	NC_058148.1	6031942	6035286	+	1701	protein_coding	dnaJ protein homolog && sp|Q04960|DNJH_CUCSA DnaJ protein homolog OS=Cucumis sativus OX=3659 GN=DNAJ1 PE=2 SV=1 && PF00684:DnaJ central domain|PF01556:DnaJ C terminal domain|PF00226:DnaJ domain	C2H2
123196109	LOC123196109	12813	22868	10881	6557	11431	12644	11947	10474	9489	16256	11394	20904	25049	26448	28608	13113	15228	25379	21644	30737	12985	NC_058150.1	6488773	6496286	+	3375	protein_coding	aconitate hydratase%2C cytoplasmic && sp|Q9SIB9|ACO3M_ARATH Aconitate hydratase 3, mitochondrial OS=Arabidopsis thaliana OX=3702 GN=ACO3 PE=1 SV=2 && PF00694:Aconitase C-terminal domain|PF00330:Aconitase family (aconitate hydratase)	bHLH
123229990	LOC123229990	21866	25421	23660	26561	34015	20551	20831	13447	14356	16107	19819	13011	10440	15450	6842	15814	16020	14541	7172	4716	15191	NC_058147.1	7793452	7811818	+	4537	protein_coding	protein GIGANTEA-like%2C transcript variant X4 && sp|Q9SQI2|GIGAN_ARATH Protein GIGANTEA OS=Arabidopsis thaliana OX=3702 GN=GI PE=1 SV=2 && -	-
123209572	LOC123209572	21492	13323	22682	14092	17140	18172	14655	10495	3961	17332	18857	17294	23285	28079	26709	8609	15200	22303	9782	14863	15007	NC_058138.1	18429397	18433517	-	1810	protein_coding	elongation factor 1-alpha && sp|O64937|EF1A_ORYSJ Elongation factor 1-alpha OS=Oryza sativa subsp. japonica OX=39947 GN=REFA1 PE=2 SV=2 && PF00009:Elongation factor Tu GTP binding domain|PF03144:Elongation factor Tu domain 2|PF03143:Elongation factor Tu C-terminal domain	-
123228839	LOC123228839	13692	15189	12337	25653	49797	16746	25066	21228	13902	17660	19009	27321	8767	8259	5323	12116	7209	8124	11215	6890	27345	NC_058147.1	2163258	2165936	-	2459	lncRNA	uncharacterized LOC123228839 && - && -	-
123193103	LOC123193103	6593	23446	6040	7977	7421	9911	16923	36521	47392	7746	6755	10413	13347	13917	13967	29519	15199	12006	23787	20828	22356	NC_058137.1	23406781	23409167	-	881	protein_coding	cytochrome b5%2C transcript variant X1 && sp|Q42342|CYB5E_ARATH Cytochrome b5 isoform E OS=Arabidopsis thaliana OX=3702 GN=CYTB5-E PE=1 SV=2 && PF00173:Cytochrome b5-like Heme/Steroid binding domain	-
123218752	LOC123218752	19353	18382	13148	17055	21893	15118	14452	16193	26822	12165	14456	14652	16833	17511	15797	15457	15352	15572	15838	15038	17506	NC_058142.1	9985327	9988176	-	1583	protein_coding	ethylene-responsive transcription factor RAP2-12-like && sp|Q9LUM4|RAP22_ARATH Ethylene-responsive transcription factor RAP2-2 OS=Arabidopsis thaliana OX=3702 GN=RAP2-2 PE=1 SV=2 && PF00847:AP2 domain	ERF
123201998	LOC123201998	17764	22070	15706	12779	15885	15175	16180	17528	20585	19216	16304	23416	17084	20277	16972	14670	14179	16248	10760	14059	11379	NC_058154.1	6452676	6455084	-	1434	protein_coding	fructose-bisphosphate aldolase 6%2C cytosolic && sp|P17784|ALFC1_ORYSJ Fructose-bisphosphate aldolase 1, cytoplasmic OS=Oryza sativa subsp. japonica OX=39947 GN=FBA1 PE=1 SV=2 && PF00274:Fructose-bisphosphate aldolase class-I	ERF
123205543	LOC123205543	12761	23277	10696	21326	18675	8595	17379	32526	39741	18688	15280	19557	5967	10529	2484	30173	16189	11573	10274	4684	17117	NC_058138.1	20249827	20258129	-	2392	protein_coding	cationic amino acid transporter 2%2C vacuolar-like && sp|Q9ASS7|CAAT2_ARATH Cationic amino acid transporter 2, vacuolar OS=Arabidopsis thaliana OX=3702 GN=CAT2 PE=1 SV=1 && PF13520:Amino acid permease|PF13906:C-terminus of AA_permease	G2-like
123213585	LOC123213585	9723	5617	8209	7987	12249	20306	12323	3580	2703	10989	15603	3214	24245	31216	32150	11348	34952	36750	20061	27104	11764	NC_058140.1	10826107	10829202	+	3096	protein_coding	arginine decarboxylase-like && sp|O23141|SPE2_ARATH Arginine decarboxylase 2 OS=Arabidopsis thaliana OX=3702 GN=ADC2 PE=1 SV=1 && PF02784:Pyridoxal-dependent decarboxylase, pyridoxal binding domain	G2-like
123224066	LOC123224066	9381	11809	8594	9712	13651	13322	14883	15285	12270	8760	8337	10110	27205	21668	27036	12637	9877	13889	30894	39622	22806	NC_058137.1	916187	921147	+	2119	protein_coding	2%2C3-bisphosphoglycerate-independent phosphoglycerate mutase && sp|P35493|PMGI_RICCO 2,3-bisphosphoglycerate-independent phosphoglycerate mutase OS=Ricinus communis OX=3988 PE=1 SV=2 && PF06415:BPG-independent PGAM N-terminus (iPGM_N)|PF01676:Metalloenzyme superfamily	MYB
123219809	LOC123219809	25598	13077	31069	42597	36031	19314	33372	6336	5012	15715	26275	13527	5598	12486	4230	4490	11798	10190	4193	3807	11151	NC_058142.1	2804151	2805677	+	914	protein_coding	auxin-repressed 12.5 kDa protein-like%2C transcript variant X1 && sp|B9DGG8|DRM1_ARATH Dormancy-associated protein 1 OS=Arabidopsis thaliana OX=3702 GN=DRM1 PE=1 SV=1 && PF05564:Dormancy/auxin associated protein	-
123210140	LOC123210140	121	874	161	93	145	4527	4850	119	1898	89	140	146	16912	29396	52264	2434	10363	37230	34659	116517	9871	NC_058139.1	17929813	17930820	+	907	protein_coding	major allergen Pru ar 1-like && sp|O50001|PRU1_PRUAR Major allergen Pru ar 1 OS=Prunus armeniaca OX=36596 PE=1 SV=1 && PF00407:Pathogenesis-related protein Bet v I family	-
123221933	LOC123221933	18314	14742	18048	19574	19126	21000	18657	9848	11414	21668	23758	23068	13696	16927	13766	11624	11537	12908	7469	8834	5974	NC_058137.1	4526493	4530208	+	1572	protein_coding	monodehydroascorbate reductase%2C seedling isozyme && sp|Q42711|MDARS_CUCSA Monodehydroascorbate reductase, seedling isozyme OS=Cucumis sativus OX=3659 PE=2 SV=1 && PF07992:Pyridine nucleotide-disulphide oxidoreductase	WRKY
123227236	LOC123227236	21161	13194	27953	17765	21607	14436	20235	16566	11799	18374	24972	14107	6331	14169	5519	12406	16292	12087	9268	5837	17409	NC_058137.1	1097594	1102684	+	1168	protein_coding	ubiquitin-conjugating enzyme E2-17 kDa-like%2C transcript variant X2 && sp|P35135|UBC4_SOLLC Ubiquitin-conjugating enzyme E2-17 kDa OS=Solanum lycopersicum OX=4081 PE=2 SV=1 && PF00179:Ubiquitin-conjugating enzyme	WRKY
123227642	LOC123227642	23968	11850	19713	19571	25638	18255	16124	8237	7860	13930	16274	13873	13009	18103	17628	11082	16415	20821	8681	9232	10274	NC_058146.1	3801187	3803926	-	1877	protein_coding	elongation factor 1-alpha-like && sp|O64937|EF1A_ORYSJ Elongation factor 1-alpha OS=Oryza sativa subsp. japonica OX=39947 GN=REFA1 PE=2 SV=2 && PF03143:Elongation factor Tu C-terminal domain|PF03144:Elongation factor Tu domain 2|PF00009:Elongation factor Tu GTP binding domain	-
123229190	LOC123229190	42030	1904	14022	41082	56633	17493	18008	731	794	3362	12232	842	17997	8143	22805	2362	13579	10721	8499	10562	9936	NC_058147.1	1070081	1073541	+	2209	protein_coding	3-hydroxy-3-methylglutaryl-coenzyme A reductase 1-like && sp|P14891|HMDH1_ARATH 3-hydroxy-3-methylglutaryl-coenzyme A reductase 1 OS=Arabidopsis thaliana OX=3702 GN=HMG1 PE=1 SV=1 && PF00368:Hydroxymethylglutaryl-coenzyme A reductase	M-type_MADS
123203115	LOC123203115	4413	23293	6447	2457	1786	3133	10915	53596	36734	17924	7438	26176	5005	14344	1949	43328	9536	7241	17402	3656	14269	NC_058155.1	11851271	11855456	-	1828	protein_coding	sugar transporter ERD6-like 6 && sp|Q9FRL3|ERDL6_ARATH Sugar transporter ERD6-like 6 OS=Arabidopsis thaliana OX=3702 GN=At1g75220 PE=1 SV=1 && PF00083:Sugar (and other) transporter	GRAS
123211317	LOC123211317	14469	35180	17258	11813	10545	8115	6954	19658	24844	20465	14701	27252	5174	11156	4527	33215	18522	12951	5109	2544	6202	NC_058139.1	10709755	10711408	+	1129	protein_coding	protein STAY-GREEN homolog%2C chloroplastic-like && sp|A9YF60|SGR_CAPAN Protein STAY-GREEN homolog, chloroplastic OS=Capsicum annuum OX=4072 GN=SGR PE=1 SV=2 && PF12638:Staygreen protein	MIKC_MADS
123197605	LOC123197605	4207	12042	6031	6397	10237	15767	12135	16066	15398	5982	5924	5364	18024	25901	25440	16721	17128	22804	25762	15467	26924	NC_058151.1	13489426	13493145	-	1955	protein_coding	cystathionine gamma-synthase 1%2C chloroplastic%2C transcript variant X1 && sp|P55217|CGS1_ARATH Cystathionine gamma-synthase 1, chloroplastic OS=Arabidopsis thaliana OX=3702 GN=CGS1 PE=1 SV=3 && PF01053:Cys/Met metabolism PLP-dependent enzyme	-
123208879	LOC123208879	18139	14484	19096	15428	16430	14236	17525	14458	12055	12080	15287	13781	10799	16491	13180	13758	15593	16081	11192	11591	16713	NC_058138.1	4153503	4157565	-	933	protein_coding	ADP-ribosylation factor && sp|P51823|ARF2_ORYSJ ADP-ribosylation factor 2 OS=Oryza sativa subsp. japonica OX=39947 GN=ARF PE=2 SV=2 && PF00025:ADP-ribosylation factor family	MYB_related
123228556	LOC123228556	11445	6041	10984	25499	22867	35969	46085	6052	7097	18365	21714	9794	21011	14469	16177	3474	5078	4582	4643	6688	5024	NC_058147.1	3381456	3383008	+	1466	protein_coding	3-oxo-Delta(4%2C5)-steroid 5-beta-reductase-like && sp|Q9STX2|VEP1_ARATH 3-oxo-Delta(4,5)-steroid 5-beta-reductase OS=Arabidopsis thaliana OX=3702 GN=VEP1 PE=1 SV=1 && -	-
123213192	LOC123213192	1088	3763	937	1089	1510	2557	47728	65	12407	5122	1744	19	28116	4014	39087	2615	4463	21580	32659	86903	3713	NC_058140.1	14867094	14867807	-	714	protein_coding	pathogenesis-related protein PR-1 type-like && sp|Q41359|PR1_SAMNI Pathogenesis-related protein PR-1 type OS=Sambucus nigra OX=4202 PE=2 SV=1 && PF00188:Cysteine-rich secretory protein family	MYB_related
123218537	LOC123218537	29181	29943	13209	15528	19931	10073	15691	5567	6740	12538	18149	16757	9484	11569	11954	11327	15279	14613	6850	12173	12502	NC_058137.1	2968495	2970007	-	1416	protein_coding	polyubiquitin 4 && sp|P0CH04|UBI1P_PETCR Polyubiquitin OS=Petroselinum crispum OX=4043 GN=PCUBI4-1 PE=2 SV=1 && PF00240:Ubiquitin family	FAR1
123201855	LOC123201855	16695	13302	19061	8944	12489	16235	10379	8151	5691	11483	10459	13608	21665	24388	24607	8840	11413	20000	12613	16080	11533	NC_058154.1	7614701	7619089	-	2954	protein_coding	elongation factor 2-like && sp|Q9ASR1|EF2_ARATH Elongation factor 2 OS=Arabidopsis thaliana OX=3702 GN=LOS1 PE=1 SV=1 && PF00679:Elongation factor G C-terminus|PF00009:Elongation factor Tu GTP binding domain|PF03144:Elongation factor Tu domain 2|PF03764:Elongation factor G, domain IV|PF14492:Elongation Factor G, domain II	NAC
123220234	LOC123220234	20452	14757	20081	16986	17243	12423	28813	13204	16071	14997	16491	12412	8025	13615	7783	16317	9607	11903	8263	7400	7665	NC_058137.1	27837675	27843622	-	1977	protein_coding	aspartic proteinase A1-like && sp|O04057|ASPR_CUCPE Aspartic proteinase OS=Cucurbita pepo OX=3663 PE=2 SV=1 && PF03489:Saposin-like type B, region 2|PF00026:Eukaryotic aspartyl protease|PF05184:Saposin-like type B, region 1	WRKY
123195746	LOC123195746	2268	9802	4930	1021	1189	12698	3196	2516	4725	701	588	117	37824	25346	35436	3563	12632	19544	38618	41706	35664	NC_058150.1	6024034	6025472	-	1225	protein_coding	1-aminocyclopropane-1-carboxylate oxidase && sp|Q9MB94|ACCO_PRUMU 1-aminocyclopropane-1-carboxylate oxidase OS=Prunus mume OX=102107 GN=ACO1 PE=2 SV=1 && PF14226:non-haem dioxygenase in morphine synthesis N-terminal|PF03171:2OG-Fe(II) oxygenase superfamily	WRKY
123216580	LOC123216580	13852	17225	9495	13567	16674	14106	15173	13991	13102	17531	15359	20557	16622	15851	15611	12163	10321	12698	9727	8893	10646	NC_058141.1	20147998	20151555	-	2745	protein_coding	transketolase%2C chloroplastic && sp|Q43848|TKTC_SOLTU Transketolase, chloroplastic OS=Solanum tuberosum OX=4113 PE=2 SV=1 && PF02780:Transketolase, C-terminal domain|PF00456:Transketolase, thiamine diphosphate binding domain|PF02779:Transketolase, pyrimidine binding domain	-
123216897	LOC123216897	28894	7323	20816	24594	38041	28569	17149	5118	3197	10050	20039	7520	7548	10553	9377	4927	11965	11528	7044	6481	9384	NC_058141.1	17703922	17706680	+	1758	protein_coding	S-adenosylmethionine synthase 1%2C transcript variant X1 && sp|Q9AT56|METK1_ELAUM S-adenosylmethionine synthase 1 OS=Elaeagnus umbellata OX=43233 GN=SAMS1 PE=2 SV=1 && PF00438:S-adenosylmethionine synthetase, N-terminal domain|PF02772:S-adenosylmethionine synthetase, central domain|PF02773:S-adenosylmethionine synthetase, C-terminal domain	-
123211425	LOC123211425	14385	16136	12328	14265	18778	13767	20519	15205	15599	21476	18455	21630	9111	13930	6903	13021	9119	10470	9044	6175	8283	NC_058139.1	1436601	1445051	+	3279	protein_coding	puromycin-sensitive aminopeptidase-like%2C transcript variant X2 && sp|Q8H0S9|PSA_ARATH Puromycin-sensitive aminopeptidase OS=Arabidopsis thaliana OX=3702 GN=MPA1 PE=2 SV=1 && PF17432:Domain of unknown function (DUF3458_C) ARM repeats|PF01433:Peptidase family M1 domain|PF17900:Peptidase M1 N-terminal domain|PF11940:Domain of unknown function (DUF3458) Ig-like fold	-
123196383	LOC123196383	23238	15210	19347	12553	14982	14815	14540	10048	6265	16000	15913	17748	13292	18047	14921	10462	11901	15096	7972	6757	8840	NC_058150.1	5409204	5412260	+	1521	protein_coding	ADP%2CATP carrier protein 3%2C mitochondrial-like && sp|O49447|ADT3_ARATH ADP,ATP carrier protein 3, mitochondrial OS=Arabidopsis thaliana OX=3702 GN=AAC3 PE=1 SV=1 && PF00153:Mitochondrial carrier protein	ERF
123228148	LOC123228148	28658	19782	17965	14873	15889	12998	13088	5350	5884	6691	9926	8546	19822	18860	25819	5513	9579	18835	6574	15145	6537	NC_058146.1	3006912	3007662	+	751	protein_coding	peptidyl-prolyl cis-trans isomerase-like && sp|Q39613|CYPH_CATRO Peptidyl-prolyl cis-trans isomerase OS=Catharanthus roseus OX=4058 GN=PCKR1 PE=1 SV=1 && PF00160:Cyclophilin type peptidyl-prolyl cis-trans isomerase/CLD	C3H
123213809	LOC123213809	14823	22123	10019	15884	27646	12346	18127	16699	12615	19138	12675	19133	13041	10134	7277	15338	5804	8275	7175	4585	12801	NC_058140.1	21438568	21454394	-	6475	protein_coding	callose synthase 2-like%2C transcript variant X1 && sp|Q9SL03|CALS2_ARATH Callose synthase 2 OS=Arabidopsis thaliana OX=3702 GN=CALS2 PE=2 SV=3 && PF02364:1,3-beta-glucan synthase component|PF14288:1,3-beta-glucan synthase subunit FKS1, domain-1|PF04652:Vta1 like	E2F/DP
123228222	LOC123228222	6301	10896	3799	5332	9075	17493	17248	3922	4899	5374	6544	6376	28053	22651	43066	6076	7709	20818	18655	34347	3679	NC_058146.1	9079072	9080363	+	1221	protein_coding	36.4 kDa proline-rich protein-like && sp|Q00451|PRF1_SOLLC 36.4 kDa proline-rich protein OS=Solanum lycopersicum OX=4081 GN=TPRP-F1 PE=2 SV=1 && PF14547:Hydrophobic seed protein	Trihelix
123199415	LOC123199415	7367	5109	5528	30750	28709	15262	27247	13044	9192	19794	31635	13469	6216	10355	3695	10676	12830	10098	6134	3552	9594	NC_058152.1	2049524	2051535	-	1227	protein_coding	oxygen-evolving enhancer protein 1%2C chloroplastic && sp|Q40459|PSBO_TOBAC Oxygen-evolving enhancer protein 1, chloroplastic OS=Nicotiana tabacum OX=4097 GN=PSBO PE=2 SV=1 && PF01716:Manganese-stabilising protein / photosystem II polypeptide	Nin-like
123228875	LOC123228875	10223	19001	11692	13278	12969	11452	18630	15558	18216	30364	25748	27595	5523	10244	2998	15432	9475	7613	5046	2187	5031	NC_058147.1	685244	691934	-	2880	protein_coding	1%2C4-alpha-glucan-branching enzyme 1%2C chloroplastic/amyloplastic-like && sp|Q41059|GLGB2_PEA 1,4-alpha-glucan-branching enzyme 1, chloroplastic/amyloplastic (Fragment) OS=Pisum sativum OX=3888 GN=SBEII PE=1 SV=1 && PF02806:Alpha amylase, C-terminal all-beta domain|PF02922:Carbohydrate-binding module 48 (Isoamylase N-terminal domain)|PF00128:Alpha amylase, catalytic domain	MYB_related
123222835	LOC123222835	11367	21431	9615	10915	12893	10512	9683	24250	27124	16120	13220	19232	10157	12350	6831	16499	8767	7909	9572	5170	14491	NC_058144.1	4287841	4294848	-	3367	protein_coding	ATP-dependent Clp protease ATP-binding subunit ClpA homolog CD4B%2C chloroplastic-like%2C transcript variant X2 && sp|P31542|CLPAB_SOLLC ATP-dependent Clp protease ATP-binding subunit ClpA homolog CD4B, chloroplastic OS=Solanum lycopersicum OX=4081 GN=CD4B PE=3 SV=1 && PF00004:ATPase family associated with various cellular activities (AAA)|PF07724:AAA domain (Cdc48 subfamily)|PF02861:Clp amino te…	ARF
123203851	LOC123203851	8655	7146	8088	4150	6087	12457	12886	4694	2834	5212	5568	4643	25270	23504	30489	6809	15550	21624	22021	36158	13156	NC_058156.1	9510452	9512602	+	1403	protein_coding	probable UDP-arabinopyranose mutase 2 && sp|Q8RU27|RGP2_SOLTU Probable UDP-arabinopyranose mutase 2 OS=Solanum tuberosum OX=4113 GN=UPTG2 PE=1 SV=1 && PF03214:Reversibly glycosylated polypeptide	-
123196784	LOC123196784	7722	18491	2726	8557	12903	9559	13873	14182	13309	5061	5382	6352	21648	17772	14079	11453	10320	16001	20574	29280	17075	NC_058150.1	2984269	2987653	-	1444	protein_coding	formate dehydrogenase%2C mitochondrial && sp|Q07511|FDH_SOLTU Formate dehydrogenase, mitochondrial OS=Solanum tuberosum OX=4113 GN=FDH1 PE=1 SV=2 && PF02826:D-isomer specific 2-hydroxyacid dehydrogenase, NAD binding domain|PF00389:D-isomer specific 2-hydroxyacid dehydrogenase, catalytic domain	B3
123193896	LOC123193896	13950	7426	10712	14275	16225	21394	9497	6823	6223	5317	6683	4253	25334	15382	32995	7228	8665	15518	17217	20311	9348	NC_058149.1	14173072	14179614	+	3411	protein_coding	plasma membrane ATPase && sp|Q7XPY2|PMA1_ORYSJ Plasma membrane ATPase OS=Oryza sativa subsp. japonica OX=39947 GN=Os04g0656100 PE=2 SV=1 && PF00702:haloacid dehalogenase-like hydrolase|PF00122:E1-E2 ATPase|PF00690:Cation transporter/ATPase, N-terminus	GRAS
123192950	LOC123192950	17599	9827	19531	22792	24831	14389	19527	8671	6382	11386	21619	10301	6386	12321	6524	8188	11995	9819	8255	5335	18825	NC_058148.1	11628859	11632161	-	1697	protein_coding	dnaJ protein homolog && sp|P43644|DNJH_ATRNU DnaJ protein homolog ANJ1 OS=Atriplex nummularia OX=3553 PE=2 SV=1 && PF00226:DnaJ domain|PF00684:DnaJ central domain|PF01556:DnaJ C terminal domain	C2H2
123203322	LOC123203322	14472	17478	15083	12036	12303	10988	14574	13354	14321	19389	16878	19764	11143	14289	9036	13113	10513	10171	8058	7584	6335	NC_058155.1	9108530	9111649	-	1421	protein_coding	annexin D1-like && sp|P93157|ANX1_GOSHI Annexin Gh1 (Fragment) OS=Gossypium hirsutum OX=3635 GN=AnnGh1 PE=1 SV=2 && PF00191:Annexin	MYB
123226104	LOC123226104	10575	19026	15454	9486	9133	9970	12107	14971	17777	26204	19611	26092	10362	14911	8115	13054	9440	8596	5351	3496	5911	NC_058145.1	13832744	13836133	+	2095	protein_coding	ruBisCO large subunit-binding protein subunit alpha-like && sp|P08926|RUBA_PEA RuBisCO large subunit-binding protein subunit alpha, chloroplastic OS=Pisum sativum OX=3888 PE=1 SV=2 && PF00118:TCP-1/cpn60 chaperonin family	CO-like
123215348	LOC123215348	8035	16071	5887	10403	9329	5556	14348	24944	52274	7082	7616	9192	4094	7987	3350	23442	13628	8462	14606	6321	16272	NC_058141.1	16871142	16872914	+	1070	protein_coding	universal stress protein PHOS34%2C transcript variant X1 && sp|P72745|Y1101_SYNY3 Universal stress protein Slr1101 OS=Synechocystis sp. (strain PCC 6803 / Kazusa) OX=1111708 GN=slr1101 PE=3 SV=1 && PF00582:Universal stress protein family	-
123211201	LOC123211201	7549	19230	7844	6682	9544	5944	9146	32018	23754	22156	9341	28233	5822	9849	3143	32416	8555	7185	5799	2186	8166	NC_058139.1	4587109	4599274	+	7171	protein_coding	uncharacterized LOC123211201%2C transcript variant X3 && - && PF05641:Agenet domain	MYB_related
123225018	LOC123225018	17888	12716	15816	18472	15776	13944	19699	9282	10748	9335	11712	9728	6837	12517	9505	10300	12634	11914	8370	9302	16669	NC_058137.1	2201345	2203193	+	1016	protein_coding	actin-depolymerizing factor 2-like && sp|Q9FVI1|ADF2_PETHY Actin-depolymerizing factor 2 OS=Petunia hybrida OX=4102 GN=ADF2 PE=2 SV=1 && PF00241:Cofilin/tropomyosin-type actin-binding protein	B3
123192980	LOC123192980	21897	9739	15342	18775	23848	16393	18669	7142	7105	11692	13096	11185	10149	13763	12017	7907	11775	14629	4086	4841	7914	NC_058148.1	8734695	8737819	-	1863	protein_coding	elongation factor 1-alpha-like && sp|O64937|EF1A_ORYSJ Elongation factor 1-alpha OS=Oryza sativa subsp. japonica OX=39947 GN=REFA1 PE=2 SV=2 && PF00009:Elongation factor Tu GTP binding domain|PF03144:Elongation factor Tu domain 2|PF03143:Elongation factor Tu C-terminal domain	-
123198679	LOC123198679	12119	18577	7290	8530	12076	11605	11094	10397	19994	7366	6133	9592	11338	12157	16773	15705	9200	15180	13310	20116	9924	NC_058152.1	3004141	3006941	+	1485	protein_coding	cysteine proteinase COT44 && sp|P43297|RD21A_ARATH Cysteine proteinase RD21A OS=Arabidopsis thaliana OX=3702 GN=RD21A PE=1 SV=1 && PF08246:Cathepsin propeptide inhibitor domain (I29)|PF00112:Papain family cysteine protease	MYB_related
123216869	LOC123216869	3645	26327	3422	2418	2297	3079	7181	27100	31299	16507	7711	27318	5259	10345	2824	32624	13107	8391	10789	3112	13667	NC_058141.1	13645371	13651215	+	2675	protein_coding	protein ACTIVITY OF BC1 COMPLEX KINASE 7%2C chloroplastic%2C transcript variant X2 && sp|B9DGY1|AB1K7_ARATH Protein ACTIVITY OF BC1 COMPLEX KINASE 7, chloroplastic OS=Arabidopsis thaliana OX=3702 GN=ABC1K7 PE=1 SV=1 && PF03109:ABC1 family	B3
123211901	LOC123211901	7852	4655	12901	9165	16027	13854	10440	2841	1977	10635	15350	4496	14808	13373	19116	8047	22021	19254	18480	20465	10686	NC_058139.1	594398	596419	+	1642	protein_coding	B2 protein-like && sp|C6TAQ0|NRPB_SOYBN DCD domain-containing protein NRP-B OS=Glycine max OX=3847 GN=NRP-B PE=2 SV=1 && PF10539:Development and cell death domain	-
123227563	LOC123227563	11645	16476	11495	12075	15055	9003	9083	23814	23004	12797	13113	15399	4756	9087	2772	22123	10632	5689	9025	3203	16007	NC_058146.1	6455741	6459207	-	2684	protein_coding	BEL1-like homeodomain protein 1%2C transcript variant X1 && sp|Q9SJ56|BLH1_ARATH BEL1-like homeodomain protein 1 OS=Arabidopsis thaliana OX=3702 GN=BLH1 PE=1 SV=1 && PF05920:Homeobox KN domain|PF07526:Associated with HOX	TALE
123221278	LOC123221278	14610	14495	10958	10596	12176	12249	14529	11390	17595	12881	11323	13839	11618	14431	11983	11906	9965	11878	8737	9860	8130	NC_058143.1	97139	101319	-	1679	protein_coding	guanosine nucleotide diphosphate dissociation inhibitor 2 && sp|Q96254|GDI1_ARATH Guanosine nucleotide diphosphate dissociation inhibitor 1 OS=Arabidopsis thaliana OX=3702 GN=GDI1 PE=1 SV=1 && PF00996:GDP dissociation inhibitor	Nin-like
123197859	LOC123197859	22243	10973	16485	26292	27208	15049	13488	3390	3891	11622	17101	11159	9601	11581	7447	5165	12392	11011	4987	5951	7256	NC_058151.1	13471909	13474019	+	1463	protein_coding	uncharacterized protein At5g39570 && sp|Q9FKA5|Y5957_ARATH Uncharacterized protein At5g39570 OS=Arabidopsis thaliana OX=3702 GN=At5g39570 PE=1 SV=1 && -	-
123208144	LOC123208144	5934	17890	6588	1633	1456	3024	4279	26516	54711	15880	9941	27853	2791	7577	1182	37086	9999	5366	8143	1145	4445	NC_058138.1	20511048	20520851	-	2704	protein_coding	acyltransferase-like protein At1g54570%2C chloroplastic%2C transcript variant X1 && sp|Q9ZVN2|Y1457_ARATH Acyltransferase-like protein At1g54570, chloroplastic OS=Arabidopsis thaliana OX=3702 GN=At1g54570 PE=1 SV=1 && PF12146:Serine aminopeptidase, S33|PF03982:Diacylglycerol acyltransferase	GeBP
123197746	LOC123197746	10545	22776	11286	12209	17342	11493	13019	17454	18642	14718	14076	14992	7199	11021	4659	16454	9026	7432	6789	3369	8828	NC_058151.1	9213698	9223391	+	3542	protein_coding	4-alpha-glucanotransferase DPE2%2C transcript variant X2 && sp|Q8RXD9|DPE2_ARATH 4-alpha-glucanotransferase DPE2 OS=Arabidopsis thaliana OX=3702 GN=DPE2 PE=1 SV=1 && PF02446:4-alpha-glucanotransferase|PF00686:Starch binding domain	-
123219249	LOC123219249	14093	29331	11157	5532	4691	3508	8723	20186	32288	15642	11258	19573	5511	7948	2087	26477	10718	9483	5720	1768	5201	NC_058137.1	25716666	25722646	-	1827	protein_coding	probable aminotransferase TAT2%2C transcript variant X1 && sp|Q9FN30|TAT2_ARATH Probable aminotransferase TAT2 OS=Arabidopsis thaliana OX=3702 GN=At5g53970 PE=2 SV=1 && -	M-type_MADS
123203149	LOC123203149	16596	14842	19347	12083	16129	10827	11173	11033	10473	19585	17779	16656	7189	9665	5417	9664	9343	8629	7096	4873	7629	NC_058155.1	11070006	11074433	+	2455	protein_coding	polyadenylate-binding protein 2-like && sp|P42731|PABP2_ARATH Polyadenylate-binding protein 2 OS=Arabidopsis thaliana OX=3702 GN=PAB2 PE=1 SV=1 && PF00658:Poly-adenylate binding protein, unique domain|PF00076:RNA recognition motif. (a.k.a. RRM, RBD, or RNP domain)	NAC
123213331	LOC123213331	24396	17141	21265	14810	28662	5368	11396	3570	3246	8866	19231	5821	12760	13363	9608	6578	7905	10461	6600	9858	4265	NC_058140.1	12731962	12732758	+	797	protein_coding	peptidyl-prolyl cis-trans isomerase && sp|Q39613|CYPH_CATRO Peptidyl-prolyl cis-trans isomerase OS=Catharanthus roseus OX=4058 GN=PCKR1 PE=1 SV=1 && PF00160:Cyclophilin type peptidyl-prolyl cis-trans isomerase/CLD	C3H
123208920	LOC123208920	13898	9382	15563	15627	14655	10863	22561	11700	10451	11798	16635	10496	4757	10599	4952	10058	10365	9295	8302	5528	16624	NC_058138.1	14894861	14898882	+	1202	protein_coding	zinc finger A20 and AN1 domain-containing stress-associated protein 8-like%2C transcript variant X1 && sp|A2YEZ6|SAP8_ORYSI Zinc finger A20 and AN1 domain-containing stress-associated protein 8 OS=Oryza sativa subsp. indica OX=39946 GN=SAP8 PE=2 SV=2 && PF01428:AN1-like Zinc finger|PF01754:A20-like zinc finger	MYB
123201287	LOC123201287	16955	9244	13145	18086	17535	11250	19286	8709	8800	9612	15848	8693	5920	11026	6141	8297	11872	11131	6957	6296	17820	NC_058154.1	11406967	11409066	+	761	protein_coding	protein translation factor SUI1 homolog 2%2C transcript variant X1 && sp|P41568|SUI11_ARATH Protein translation factor SUI1 homolog 1 OS=Arabidopsis thaliana OX=3702 GN=At4g27130 PE=1 SV=2 && PF01253:Translation initiation factor SUI1	MYB_related
123226340	LOC123226340	7570	13641	5162	14936	8277	9860	16182	15823	17728	15890	13871	18231	6752	14896	6057	13018	11519	8633	7787	7158	8967	NC_058145.1	16407528	16409635	+	588	protein_coding	uncharacterized LOC123226340 && - && -	-
123228608	LOC123228608	4	332	2	607	375	3499	10887	3820	10890	206	60	27	20581	7701	20862	5232	5930	18334	46255	74759	9215	NC_058147.1	8295208	8298494	-	1954	protein_coding	laccase-15-like && sp|Q84J37|LAC15_ARATH Laccase-15 OS=Arabidopsis thaliana OX=3702 GN=TT10 PE=1 SV=1 && PF07732:Multicopper oxidase|PF00394:Multicopper oxidase|PF07731:Multicopper oxidase	ERF
123220182	LOC123220182	11770	12202	7142	12674	14981	12093	12460	17955	14756	13408	11758	12871	6346	10378	5218	15830	9244	7763	8501	3650	16561	NC_058137.1	21616313	21620086	-	3011	protein_coding	BEL1-like homeodomain protein 1%2C transcript variant X1 && sp|Q9SJ56|BLH1_ARATH BEL1-like homeodomain protein 1 OS=Arabidopsis thaliana OX=3702 GN=BLH1 PE=1 SV=1 && PF05920:Homeobox KN domain|PF07526:Associated with HOX	TALE
123197783	LOC123197783	12144	14676	9862	11349	13898	11412	12691	11411	9392	15188	13435	13687	11427	13346	8081	11264	8508	8138	10293	7518	9309	NC_058151.1	8316446	8322849	+	1674	protein_coding	UTP--glucose-1-phosphate uridylyltransferase && sp|P19595|UGPA_SOLTU UTP--glucose-1-phosphate uridylyltransferase OS=Solanum tuberosum OX=4113 PE=1 SV=3 && PF01704:UTP--glucose-1-phosphate uridylyltransferase	-
123229265	LOC123229265	16960	14365	14046	18908	17348	12501	11311	9517	13181	6151	10257	6352	5945	11237	9344	9740	10191	9123	7277	7673	14955	NC_058147.1	834565	836227	+	859	protein_coding	high mobility group B protein 2-like && sp|O49596|HMGB2_ARATH High mobility group B protein 2 OS=Arabidopsis thaliana OX=3702 GN=HMGB2 PE=1 SV=1 && PF00505:HMG (high mobility group) box	YABBY
123215661	LOC123215661	9181	7696	6608	6917	12728	9110	10725	9285	8584	13806	14202	5494	10303	16396	10333	13574	17901	15452	10091	11035	16462	NC_058141.1	19419251	19423861	-	3641	protein_coding	FT-interacting protein 3-like && sp|Q9M2R0|FTIP3_ARATH FT-interacting protein 3 OS=Arabidopsis thaliana OX=3702 GN=FTIP3 PE=1 SV=1 && PF00168:C2 domain|PF08372:Plant phosphoribosyltransferase C-terminal	bZIP
123225419	LOC123225419	5521	13610	3793	2726	1744	2197	7022	24873	46611	7460	7156	11860	2625	7653	1049	29032	13018	8945	17246	5594	14351	NC_058145.1	2921553	2922391	+	839	protein_coding	21 kDa protein-like && sp|P17407|21KD_DAUCA 21 kDa protein OS=Daucus carota OX=4039 PE=2 SV=1 && PF04043:Plant invertase/pectin methylesterase inhibitor	-
123223890	LOC123223890	8889	9757	9142	17791	26766	13729	16304	10386	9358	11052	12384	11937	8955	9866	6333	7110	6728	6673	8625	6200	15918	NC_058144.1	11390055	11397658	+	3748	protein_coding	inactive poly [ADP-ribose] polymerase RCD1-like%2C transcript variant X6 && sp|Q8RY59|RCD1_ARATH Inactive poly [ADP-ribose] polymerase RCD1 OS=Arabidopsis thaliana OX=3702 GN=RCD1 PE=1 SV=1 && PF12174:RCD1-SRO-TAF4 (RST) plant domain	-
123198616	LOC123198616	788	5579	226	2124	891	890	7234	47636	57760	2692	1551	5063	3885	2840	426	41644	4726	4168	16285	5442	21105	NC_058138.1	19196021	19197851	+	1284	protein_coding	xyloglucan endotransglucosylase/hydrolase protein 31-like && sp|P93046|XTH31_ARATH Xyloglucan endotransglucosylase/hydrolase protein 31 OS=Arabidopsis thaliana OX=3702 GN=XTH31 PE=1 SV=2 && PF00722:Glycosyl hydrolases family 16|PF06955:Xyloglucan endo-transglycosylase (XET) C-terminus	C2H2
123208989	LOC123208989	6176	6667	1144	1857	1047	2895	23160	869	9932	1637	3285	721	15006	6202	21861	3147	5197	18413	26721	65152	8848	NC_058138.1	20964166	20964905	+	649	protein_coding	pathogenesis-related protein PR-4-like && sp|P29063|PR4B_TOBAC Pathogenesis-related protein PR-4B OS=Nicotiana tabacum OX=4097 PE=2 SV=1 && PF00967:Barwin family	-
123211759	LOC123211759	10465	20755	12584	9044	6605	4821	8610	20807	41574	10685	9483	11898	2810	5941	1295	23214	8892	5905	5917	1763	5463	NC_058139.1	6578189	6579853	+	1344	protein_coding	protein SRG1-like && sp|D4N502|DIOX3_PAPSO Codeine O-demethylase OS=Papaver somniferum OX=3469 GN=CODM PE=1 SV=1 && PF03171:2OG-Fe(II) oxygenase superfamily|PF14226:non-haem dioxygenase in morphine synthesis N-terminal	STAT
123195032	LOC123195032	5130	5005	5130	14977	18490	12251	24117	8339	7962	6108	7592	6553	13870	15047	11862	6076	7599	8975	11846	17452	13412	NC_058149.1	11693049	11698053	+	1714	protein_coding	aspartate aminotransferase%2C cytoplasmic%2C transcript variant X1 && sp|P28734|AATC_DAUCA Aspartate aminotransferase, cytoplasmic OS=Daucus carota OX=4039 PE=2 SV=1 && PF00155:Aminotransferase class I and II	-
123225781	LOC123225781	214	1755	1396	190	115	9554	1236	95	93	85	70	229	24524	22578	37311	1752	10759	30191	34107	45157	6334	NC_058145.1	17158094	17159287	+	1194	protein_coding	cytosolic sulfotransferase 12-like && sp|P52839|SOT12_ARATH Cytosolic sulfotransferase 12 OS=Arabidopsis thaliana OX=3702 GN=SOT12 PE=1 SV=2 && PF00685:Sulfotransferase domain	B3
123225206	LOC123225206	20647	12306	11672	15224	11887	10571	19382	7336	9949	16642	22761	13649	6438	7283	4379	9364	6810	6100	4365	4141	5097	NC_058145.1	13706595	13708900	+	1194	protein_coding	aquaporin PIP2-7-like && sp|Q9ATM4|PIP27_MAIZE Aquaporin PIP2-7 OS=Zea mays OX=4577 GN=PIP2-7 PE=2 SV=1 && PF00230:Major intrinsic protein	C3H
123209943	LOC123209943	19576	11168	15623	22730	24833	15550	13875	4443	2663	15421	16046	14849	6927	9769	3362	4458	7681	6962	1479	871	3519	NC_058139.1	1481327	1483589	-	1306	protein_coding	probable aquaporin PIP1-2 && sp|Q7XSQ9|PIP12_ORYSJ Probable aquaporin PIP1-2 OS=Oryza sativa subsp. japonica OX=39947 GN=PIP1-2 PE=2 SV=3 && PF00230:Major intrinsic protein	C3H
123225512	LOC123225512	8143	12440	4314	10202	9131	7747	14177	16602	28077	12642	10507	12335	5667	8476	4027	12549	9165	8072	9244	7207	6587	NC_058145.1	16403582	16407590	+	2481	protein_coding	protein DETOXIFICATION 14-like && sp|Q9C994|DTX14_ARATH Protein DETOXIFICATION 14 OS=Arabidopsis thaliana OX=3702 GN=DTX14 PE=1 SV=1 && PF01554:MatE	ERF
123227656	LOC123227656	4790	2001	6151	4087	16195	9185	11252	3061	563	16203	24360	1505	8626	15360	9182	8408	30515	19877	5351	5965	14596	NC_058146.1	5116813	5119744	+	2455	protein_coding	zinc finger CCCH domain-containing protein 29-like && sp|Q9XEE6|C3H29_ARATH Zinc finger CCCH domain-containing protein 29 OS=Arabidopsis thaliana OX=3702 GN=At2g40140 PE=1 SV=1 && PF12796:Ankyrin repeats (3 copies)	C3H
123211250	LOC123211250	7746	11715	5063	10208	13337	8316	10966	16365	27826	8954	8920	9066	7492	8049	6776	12223	6657	7125	9384	9659	10768	NC_058139.1	4481836	4488313	+	2468	protein_coding	peroxisomal acyl-coenzyme A oxidase 1 && sp|O65202|ACOX1_ARATH Peroxisomal acyl-coenzyme A oxidase 1 OS=Arabidopsis thaliana OX=3702 GN=ACX1 PE=1 SV=1 && PF02770:Acyl-CoA dehydrogenase, middle domain|PF01756:Acyl-CoA oxidase|PF14749:Acyl-coenzyme A oxidase N-terminal	-
123221057	LOC123221057	12187	8316	13981	14299	17496	12480	18334	5891	4616	10982	20479	10872	8592	9707	7230	5020	9009	8213	4557	4435	9902	NC_058143.1	15870255	15879455	+	1747	protein_coding	MLO-like protein 1 && sp|O49621|MLO1_ARATH MLO-like protein 1 OS=Arabidopsis thaliana OX=3702 GN=MLO1 PE=1 SV=1 && PF03094:Mlo family	FAR1
123229429	LOC123229429	12569	13712	17295	9114	13575	9954	9079	9188	8368	13493	13399	13121	9188	9414	7389	9395	9347	8503	6583	5357	7245	NC_058147.1	3116732	3121346	-	2566	protein_coding	polyadenylate-binding protein 2-like && sp|Q9FXA2|PABP8_ARATH Polyadenylate-binding protein 8 OS=Arabidopsis thaliana OX=3702 GN=PAB8 PE=1 SV=1 && PF00076:RNA recognition motif. (a.k.a. RRM, RBD, or RNP domain)|PF00658:Poly-adenylate binding protein, unique domain	AP2
123194710	LOC123194710	1951	2095	1555	2622	5600	10708	5724	1779	2053	1804	1816	2003	25474	11030	29994	2068	6246	11223	44946	37277	7232	NC_058149.1	9865579	9870677	+	3041	protein_coding	sucrose synthase%2C transcript variant X1 && sp|P13708|SUS_SOYBN Sucrose synthase OS=Glycine max OX=3847 GN=SS PE=1 SV=2 && PF00534:Glycosyl transferases group 1|PF00862:Sucrose synthase	HB-other
123193519	LOC123193519	9066	13026	7527	6280	10725	10993	8160	14289	8857	10770	7454	12552	12649	11842	11074	14027	7532	9297	11063	8042	9802	NC_058148.1	10460045	10472763	-	5717	protein_coding	clathrin heavy chain 1-like && sp|Q0WNJ6|CLAH1_ARATH Clathrin heavy chain 1 OS=Arabidopsis thaliana OX=3702 GN=CHC1 PE=1 SV=1 && PF01394:Clathrin propeller repeat|PF09268:Clathrin, heavy-chain linker|PF13838:Clathrin-H-link|PF00637:Region in Clathrin and VPS	bHLH
123221112	LOC123221112	12165	12964	10835	6684	9867	11575	9391	9868	8494	12101	9382	11387	12543	13013	12363	9554	8357	10924	8353	7983	6495	NC_058143.1	14130546	14134534	+	2542	protein_coding	5-methyltetrahydropteroyltriglutamate--homocysteine methyltransferase && sp|Q42699|METE_CATRO 5-methyltetrahydropteroyltriglutamate--homocysteine methyltransferase OS=Catharanthus roseus OX=4058 GN=METE PE=2 SV=1 && PF01717:Cobalamin-independent synthase, Catalytic domain|PF08267:Cobalamin-independent synthase, N-terminal domain	-
123212173	LOC123212173	1560	10663	1198	1198	2346	2683	5280	17171	24263	10102	7026	8937	8872	10038	6796	17263	19982	12515	17148	12865	15311	NC_058139.1	8589962	8594910	-	3084	protein_coding	linoleate 13S-lipoxygenase 3-1%2C chloroplastic-like && sp|O24371|LOX31_SOLTU Linoleate 13S-lipoxygenase 3-1, chloroplastic OS=Solanum tuberosum OX=4113 GN=LOX3.1 PE=1 SV=1 && PF00305:Lipoxygenase|PF01477:PLAT/LH2 domain	ERF
123208937	LOC123208937	11907	11473	7728	5621	10973	14616	7573	7405	7720	8266	5635	9666	18306	12326	19081	9028	9018	14039	7463	11230	3934	NC_058138.1	22554441	22559165	-	2734	protein_coding	5-methyltetrahydropteroyltriglutamate--homocysteine methyltransferase-like && sp|Q42699|METE_CATRO 5-methyltetrahydropteroyltriglutamate--homocysteine methyltransferase OS=Catharanthus roseus OX=4058 GN=METE PE=2 SV=1 && PF08267:Cobalamin-independent synthase, N-terminal domain|PF01717:Cobalamin-independent synthase, Catalytic domain	-
123201325	LOC123201325	16292	13518	12738	21214	13669	12718	19733	6876	12129	13029	15145	9780	3724	7532	2362	6554	5899	5191	4388	3064	7212	NC_058154.1	456016	458953	-	1096	protein_coding	L-ascorbate peroxidase 2%2C cytosolic && sp|Q1PER6|APX2_ARATH L-ascorbate peroxidase 2, cytosolic OS=Arabidopsis thaliana OX=3702 GN=APX2 PE=2 SV=3 && PF00141:Peroxidase	MYB_related
123193039	LOC123193039	7111	18560	2783	4677	3430	2354	15246	15286	14103	21043	8496	19569	6370	9419	1217	21850	13349	11680	5771	2398	7456	NC_058148.1	8554324	8557025	+	1265	protein_coding	probable aquaporin PIP2-5 && sp|Q9SV31|PIP25_ARATH Probable aquaporin PIP2-5 OS=Arabidopsis thaliana OX=3702 GN=PIP2-5 PE=1 SV=1 && PF00230:Major intrinsic protein	C3H
123217203	LOC123217203	12913	9583	13135	12258	13779	11251	11159	7676	8173	7829	9778	8448	8137	11781	9527	8216	10648	10354	7504	8344	9680	NC_058141.1	9669667	9673171	+	1000	protein_coding	ADP-ribosylation factor 2 && sp|P51823|ARF2_ORYSJ ADP-ribosylation factor 2 OS=Oryza sativa subsp. japonica OX=39947 GN=ARF PE=2 SV=2 && PF00025:ADP-ribosylation factor family	MYB_related
123199757	LOC123199757	1418	805	1545	2028	4517	11037	9183	119	1383	305	682	144	25048	14792	49891	1473	7055	19449	16432	37350	5205	NC_058152.1	6904511	6906274	+	1340	protein_coding	naringenin%2C2-oxoglutarate 3-dioxygenase-like && sp|Q06942|FL3H_MALDO Naringenin,2-oxoglutarate 3-dioxygenase OS=Malus domestica OX=3750 PE=2 SV=1 && PF14226:non-haem dioxygenase in morphine synthesis N-terminal|PF03171:2OG-Fe(II) oxygenase superfamily	NAC
123217929	LOC123217929	8308	7136	5477	9838	12843	11357	11207	6570	6516	7831	6428	7980	12776	9830	18348	5729	5485	8981	16127	24499	6478	NC_058142.1	2370689	2375900	-	2322	protein_coding	pyruvate decarboxylase 1 && sp|P51850|PDC1_PEA Pyruvate decarboxylase 1 OS=Pisum sativum OX=3888 GN=PDC1 PE=2 SV=1 && PF02775:Thiamine pyrophosphate enzyme, C-terminal TPP binding domain|PF00205:Thiamine pyrophosphate enzyme, central domain|PF02776:Thiamine pyrophosphate enzyme, N-terminal TPP binding domain	M-type_MADS
123221648	LOC123221648	12795	8564	12247	13181	16174	11316	12459	4383	4155	9130	9902	9068	12868	12675	14321	4926	8430	11528	5571	8806	6073	NC_058143.1	17115571	17118216	+	1379	protein_coding	malate dehydrogenase-like && sp|Q9FSF0|MDH_TOBAC Malate dehydrogenase OS=Nicotiana tabacum OX=4097 GN=MD1 PE=1 SV=1 && PF02866:lactate/malate dehydrogenase, alpha/beta C-terminal domain|PF00056:lactate/malate dehydrogenase, NAD binding domain	HSF
123193265	LOC123193265	624	7708	522	3464	6519	6545	5488	87	16479	399	313	57	25842	5316	20250	1402	8494	9792	24050	50725	13926	NC_058148.1	13397510	13399447	-	1938	protein_coding	polyphenol oxidase%2C chloroplastic-like && sp|P43309|PPO_MALDO Polyphenol oxidase, chloroplastic OS=Malus domestica OX=3750 PE=1 SV=1 && PF00264:Common central domain of tyrosinase|PF12143:Protein of unknown function (DUF_B2219)|PF12142:Polyphenol oxidase middle domain	bZIP
123208943	LOC123208943	621	8893	343	1018	762	1902	4933	31183	32024	4306	683	5366	6149	8155	4247	26475	5496	7202	16687	14425	26338	NC_058138.1	17547021	17549402	+	1426	protein_coding	expansin-A6 && sp|Q38865|EXPA6_ARATH Expansin-A6 OS=Arabidopsis thaliana OX=3702 GN=EXPA6 PE=2 SV=2 && PF01357:Pollen allergen|PF03330:Lytic transglycolase	bHLH
123201283	LOC123201283	104	2245	180	1087	590	5131	18915	139	18173	1818	1465	83	21072	4291	24454	1981	3292	11496	18146	68163	3962	NC_058154.1	8627322	8628911	-	1064	protein_coding	endochitinase PR4-like && sp|Q06209|CHI4_BRANA Basic endochitinase CHB4 OS=Brassica napus OX=3708 PE=1 SV=2 && PF00187:Chitin recognition protein|PF00182:Chitinase class I	-
123209054	LOC123209054	536	14200	217	728	551	118	3748	40075	51538	4103	1909	6333	2009	4975	439	33390	7165	2481	13106	5939	12664	NC_058138.1	17012522	17015447	-	1437	protein_coding	omega-3 fatty acid desaturase%2C endoplasmic reticulum-like%2C transcript variant X1 && sp|P32291|FAD3E_VIGRR Omega-3 fatty acid desaturase, endoplasmic reticulum OS=Vigna radiata var. radiata OX=3916 GN=ARG1 PE=2 SV=1 && PF11960:Domain of unknown function (DUF3474)|PF00487:Fatty acid desaturase	HSF
123200041	LOC123200041	11481	7808	15490	17667	18585	19630	14634	4478	4888	6756	16363	6120	6684	8388	10912	5044	6977	7918	4453	8747	3066	NC_058153.1	4216890	4219636	-	1449	protein_coding	thiol protease aleurain-like && sp|Q8H166|ALEU_ARATH Thiol protease aleurain OS=Arabidopsis thaliana OX=3702 GN=ALEU PE=1 SV=2 && PF08246:Cathepsin propeptide inhibitor domain (I29)|PF00112:Papain family cysteine protease	NAC
123218790	LOC123218790	7823	13600	5741	6663	5515	6285	10871	13947	21458	14887	11837	15464	5498	9740	5090	12644	8361	7799	9128	5440	7202	NC_058142.1	647996	650417	+	1346	protein_coding	plastid-lipid-associated protein%2C chloroplastic-like && sp|Q9ZWQ8|PAP_CITUN Plastid-lipid-associated protein, chloroplastic OS=Citrus unshiu OX=55188 GN=PAP PE=2 SV=1 && PF04755:PAP_fibrillin	-
123213508	LOC123213508	10858	18970	8291	11495	11519	6198	7179	13767	18080	12756	8324	12811	6681	7672	2942	12347	5597	5519	6905	3624	9890	NC_058140.1	17544270	17552285	+	3221	protein_coding	alpha-amylase 3%2C chloroplastic%2C transcript variant X1 && sp|Q94A41|AMY3_ARATH Alpha-amylase 3, chloroplastic OS=Arabidopsis thaliana OX=3702 GN=AMY3 PE=1 SV=1 && PF07821:Alpha-amylase C-terminal beta-sheet domain|PF00128:Alpha amylase, catalytic domain	ERF
123212608	LOC123212608	10404	9429	8790	8546	12313	12519	8810	6756	7713	8408	8517	9567	13055	12964	15320	6834	8427	10521	5835	9956	6261	NC_058139.1	5055912	5058048	-	992	protein_coding	60S ribosomal protein L10-like && sp|Q9SPB3|RL10_VITRI 60S ribosomal protein L10 OS=Vitis riparia OX=96939 GN=RPL10 PE=2 SV=1 && PF00252:Ribosomal protein L16p/L10e	bZIP
123200101	LOC123200101	1097	4626	729	8215	13959	14474	8419	12546	19187	1847	2794	1447	20320	11776	16031	4829	4089	3314	23168	17963	9504	NC_058153.1	5895553	5898303	-	1851	protein_coding	heparanase-like protein 3 && sp|Q9FZP1|HPSE3_ARATH Heparanase-like protein 3 OS=Arabidopsis thaliana OX=3702 GN=At5g34940 PE=2 SV=2 && PF03662:Glycosyl hydrolase family 79, N-terminal domain	-
123224708	LOC123224708	10175	11519	6638	9393	16339	10507	9333	9383	4593	14267	9615	18012	10627	10937	7106	8722	5332	7252	6017	3520	9835	NC_058145.1	17114565	17135967	-	15608	protein_coding	auxin transport protein BIG && sp|Q9SRU2|BIG_ARATH Auxin transport protein BIG OS=Arabidopsis thaliana OX=3702 GN=BIG PE=1 SV=2 && PF00569:Zinc finger, ZZ type|PF13764:E3 ubiquitin-protein ligase UBR4	-
123228635	LOC123228635	14511	7511	9562	16781	15836	8975	17027	5899	5598	7609	13635	6380	5040	8624	5407	5576	9983	9337	5449	5187	14761	NC_058137.1	27342344	27344383	+	761	protein_coding	protein translation factor SUI1 homolog 2-like && sp|Q94JV4|SUI12_ARATH Protein translation factor SUI1 homolog 2 OS=Arabidopsis thaliana OX=3702 GN=At1g54290 PE=3 SV=1 && PF01253:Translation initiation factor SUI1	MYB_related
123225865	LOC123225865	13547	5393	14578	14933	19914	11210	13210	6608	4734	9648	19161	7610	3785	7925	3670	4940	8510	6233	5251	4172	12644	NC_058145.1	15771758	15777167	+	1524	protein_coding	cAMP-regulated phosphoprotein 21 && sp|Q15032|R3HD1_HUMAN R3H domain-containing protein 1 OS=Homo sapiens OX=9606 GN=R3HDM1 PE=1 SV=3 && PF01424:R3H domain|PF12752:SUZ domain	M-type_MADS
123195089	LOC123195089	3157	6006	392	9853	8196	7348	15790	17164	22951	10662	11584	10293	4492	8779	4181	11878	8772	7224	10561	8871	9476	NC_058149.1	5079176	5080505	+	1025	protein_coding	ribulose bisphosphate carboxylase small subunit%2C chloroplastic 3-like && sp|P16031|RBS_LARLA Ribulose bisphosphate carboxylase small subunit, chloroplastic OS=Larix laricina OX=3326 GN=RBCS PE=3 SV=1 && PF00101:Ribulose bisphosphate carboxylase, small chain	M-type_MADS
123197820	LOC123197820	11453	13849	15069	10787	11392	9992	12120	2362	2603	27549	22384	30582	3876	7089	2299	2569	5020	4795	777	368	580	NC_058151.1	13247442	13254915	-	3227	protein_coding	alpha-1%2C4 glucan phosphorylase L isozyme%2C chloroplastic/amyloplastic && sp|P27598|PHSL_IPOBA Alpha-1,4 glucan phosphorylase L isozyme, chloroplastic/amyloplastic OS=Ipomoea batatas OX=4120 PE=2 SV=1 && PF00343:Carbohydrate phosphorylase	GeBP
123214169	LOC123214169	6074	8411	5683	6775	8761	8524	7662	8745	9300	4510	5260	5608	13777	10771	18904	9649	10734	12537	9344	16069	10301	NC_058140.1	21199134	21202036	-	1548	protein_coding	ADP%2CATP carrier protein 1%2C mitochondrial && sp|O22342|ADT1_GOSHI ADP,ATP carrier protein 1, mitochondrial OS=Gossypium hirsutum OX=3635 GN=ANT1 PE=2 SV=1 && PF00153:Mitochondrial carrier protein	ERF
123209084	LOC123209084	14236	8963	18099	7314	9608	9404	11172	6911	10296	9060	10837	13708	7205	12007	6237	8727	8213	9655	5801	4445	4020	NC_058138.1	20895967	20899095	-	1578	protein_coding	GDP-mannose 3%2C5-epimerase 2%2C transcript variant X1 && sp|A3C4S4|GME1_ORYSJ GDP-mannose 3,5-epimerase 1 OS=Oryza sativa subsp. japonica OX=39947 GN=GME-1 PE=1 SV=1 && PF01370:NAD dependent epimerase/dehydratase family	FAR1
123217126	LOC123217126	4581	11707	8755	3316	654	2265	13664	15215	14382	8790	15855	22284	928	5294	1809	17743	16051	7385	9301	2082	13191	NC_058141.1	1749413	1750871	+	659	protein_coding	MLP-like protein 43 && sp|Q9SSK9|MLP28_ARATH MLP-like protein 28 OS=Arabidopsis thaliana OX=3702 GN=MLP28 PE=1 SV=1 && PF00407:Pathogenesis-related protein Bet v I family	-
123198541	LOC123198541	100	1302	29	15	112	3048	3136	11	162	107	115	19	55827	3097	39512	383	4484	9581	23967	47716	1465	NC_058137.1	25385473	25387131	+	1659	protein_coding	epidermis-specific secreted glycoprotein EP1-like && sp|Q9ZVA4|EP1L3_ARATH EP1-like glycoprotein 3 OS=Arabidopsis thaliana OX=3702 GN=At1g78850 PE=1 SV=1 && PF01453:D-mannose binding lectin	FAR1
123204413	LOC123204413	11694	18727	8884	8580	6755	7013	6749	5063	3863	21610	12311	22129	6482	10046	3977	13889	6567	8876	3538	2437	4824	NC_058156.1	9008997	9013356	+	3238	protein_coding	chaperone protein ClpB1 && sp|P42730|CLPB1_ARATH Chaperone protein ClpB1 OS=Arabidopsis thaliana OX=3702 GN=CLPB1 PE=1 SV=2 && PF17871:AAA lid domain|PF02861:Clp amino terminal domain, pathogenicity island component|PF10431:C-terminal, D2-small domain, of ClpB protein|PF00004:ATPase family associated with various cellular activities (AAA)|PF07724:AAA domain (Cdc48 subfamily)	ARF
123224356	LOC123224356	7127	3472	4053	29496	28296	13078	16320	4721	4262	8339	22119	3896	4659	7298	3100	4703	8890	8769	2304	2168	6130	NC_058144.1	6380652	6381964	+	1035	protein_coding	chlorophyll a-b binding protein 151%2C chloroplastic-like && sp|P27518|CB21_GOSHI Chlorophyll a-b binding protein 151, chloroplastic OS=Gossypium hirsutum OX=3635 GN=CAB-151 PE=2 SV=2 && PF00504:Chlorophyll A-B binding protein	SBP
123199370	LOC123199370	8917	9451	7276	8979	12243	9647	10763	8346	6944	10183	9409	11303	10404	10431	8821	7449	6452	8184	8882	8235	9226	NC_058152.1	875917	882713	+	3152	protein_coding	aconitate hydratase 1 && sp|Q42560|ACO1_ARATH Aconitate hydratase 1 OS=Arabidopsis thaliana OX=3702 GN=ACO1 PE=1 SV=2 && PF00330:Aconitase family (aconitate hydratase)|PF00694:Aconitase C-terminal domain	bHLH
123210433	LOC123210433	10027	8949	23686	7720	5569	4689	13700	6790	3472	6776	16427	11290	4253	10703	6146	7893	10911	10991	5168	5324	10879	NC_058139.1	18745748	18747174	-	674	protein_coding	late embryogenesis abundant protein Lea5-like && sp|Q39644|LEA5_CITSI Late embryogenesis abundant protein Lea5 OS=Citrus sinensis OX=2711 GN=LEA5 PE=2 SV=1 && PF03242:Late embryogenesis abundant protein	-
123194977	LOC123194977	10727	6433	17300	16766	22569	13443	12944	4162	4014	9834	15517	10197	5695	8202	5856	3828	6551	6758	3049	2595	4001	NC_058149.1	11393630	11400907	-	2242	protein_coding	NADP-dependent malic enzyme%2C transcript variant X2 && sp|P51615|MAOX_VITVI NADP-dependent malic enzyme OS=Vitis vinifera OX=29760 PE=2 SV=1 && PF00390:Malic enzyme, N-terminal domain|PF03949:Malic enzyme, NAD binding domain	C3H
123200595	LOC123200595	14613	5469	11485	18355	26616	13424	14077	2504	2665	6193	13597	5741	8867	7460	7671	1827	5709	5639	3172	3380	9930	NC_058153.1	732820	739069	-	3158	protein_coding	plasma membrane ATPase && sp|Q7XPY2|PMA1_ORYSJ Plasma membrane ATPase OS=Oryza sativa subsp. japonica OX=39947 GN=Os04g0656100 PE=2 SV=1 && PF00702:haloacid dehalogenase-like hydrolase|PF00122:E1-E2 ATPase	GRAS
123215081	LOC123215081	22293	16727	17730	8441	9629	6479	6510	6256	6558	4697	6836	8403	7306	10484	12444	7639	7652	8166	4092	4363	5495	NC_058140.1	11618726	11619694	+	674	protein_coding	glycine-rich RNA-binding protein GRP2A-like && sp|Q03250|RBG7_ARATH Glycine-rich RNA-binding protein 7 OS=Arabidopsis thaliana OX=3702 GN=RBG7 PE=1 SV=1 && PF00076:RNA recognition motif. (a.k.a. RRM, RBD, or RNP domain)	M-type_MADS
123194797	LOC123194797	8609	3601	9497	7651	14819	6498	7277	5531	8681	7657	12698	2238	6525	9578	5324	8569	23948	13219	6012	9965	8541	NC_058149.1	1867078	1868951	+	1138	protein_coding	tetraspanin-8-like && sp|Q8S8Q6|TET8_ARATH Tetraspanin-8 OS=Arabidopsis thaliana OX=3702 GN=TET8 PE=2 SV=1 && PF00335:Tetraspanin family	-
123202435	LOC123202435	9378	11696	7669	7822	14590	9531	9068	9079	5705	12373	7429	13911	10220	9349	7485	8861	5243	7170	6485	4129	8211	NC_058154.1	12793840	12810489	+	12063	protein_coding	E3 ubiquitin-protein ligase UPL1-like%2C transcript variant X2 && sp|Q8GY23|UPL1_ARATH E3 ubiquitin-protein ligase UPL1 OS=Arabidopsis thaliana OX=3702 GN=UPL1 PE=1 SV=3 && PF00632:HECT-domain (ubiquitin-transferase)|PF00627:UBA/TS-N domain|PF06012:Domain of Unknown Function (DUF908)|PF06025:Domain of Unknown Function (DUF913)|PF14377:Ubiquitin binding region	NF-YB
123221234	LOC123221234	7839	4793	3756	18760	17914	10178	21597	5652	3849	14287	16376	9926	5663	7735	2739	4531	6559	6588	3153	2741	7954	NC_058143.1	17329771	17333978	-	2623	protein_coding	probable 1-deoxy-D-xylulose-5-phosphate synthase%2C chloroplastic && sp|O78328|DXS_CAPAN Probable 1-deoxy-D-xylulose-5-phosphate synthase, chloroplastic OS=Capsicum annuum OX=4072 GN=TKT2 PE=2 SV=1 && PF13292:1-deoxy-D-xylulose-5-phosphate synthase|PF02779:Transketolase, pyrimidine binding domain|PF02780:Transketolase, C-terminal domain	-
123204606	LOC123204606	13460	12971	14004	12163	9926	7930	9007	6570	10329	12037	11021	11187	4774	8976	3850	8457	7068	6157	3531	3036	5838	NC_058156.1	9554549	9559826	+	1176	protein_coding	agamous-like MADS-box protein MADS2%2C transcript variant X1 && sp|Q8LLR2|MADS2_VITVI Agamous-like MADS-box protein MADS2 OS=Vitis vinifera OX=29760 GN=MADS2 PE=2 SV=2 && PF01486:K-box region|PF00319:SRF-type transcription factor (DNA-binding and dimerisation domain)	MIKC_MADS
123193850	LOC123193850	12175	8642	9198	12787	11862	9986	15692	8089	8223	8269	9641	8040	5903	8300	5982	7441	6559	6279	6121	4722	7969	NC_058149.1	12784984	12788404	+	1757	protein_coding	vacuolar-processing enzyme-like && sp|P49043|VPE_CITSI Vacuolar-processing enzyme OS=Citrus sinensis OX=2711 PE=2 SV=1 && PF01650:Peptidase C13 family	-
123221168	LOC123221168	5455	3963	4808	22566	17286	9181	20232	7649	7643	8259	17816	6135	3118	5848	2165	7246	9937	7393	4203	2823	7951	NC_058137.1	24253729	24256472	-	669	protein_coding	photosystem II 10 kDa polypeptide%2C chloroplastic && sp|P06183|PSBR_SOLTU Photosystem II 10 kDa polypeptide, chloroplastic OS=Solanum tuberosum OX=4113 GN=PSBR PE=2 SV=1 && PF04725:Photosystem II 10 kDa polypeptide PsbR	-
123213257	LOC123213257	15172	11147	10451	8689	11047	8812	8880	7334	10305	7602	7351	8836	6600	8954	8159	7691	7128	8166	5735	6042	5782	NC_058140.1	11137151	11139760	-	1398	protein_coding	cysteine protease RD19A-like && sp|P43296|RD19A_ARATH Cysteine protease RD19A OS=Arabidopsis thaliana OX=3702 GN=RD19A PE=1 SV=1 && PF00112:Papain family cysteine protease|PF08246:Cathepsin propeptide inhibitor domain (I29)	bHLH
123222540	LOC123222540	9402	13907	6027	8089	8658	7281	9876	11273	12365	7343	6377	8342	7526	9197	6378	9542	6651	7516	9214	7442	7286	NC_058144.1	4681173	4683103	+	1710	protein_coding	4-hydroxyphenylpyruvate dioxygenase && sp|P93836|HPPD_ARATH 4-hydroxyphenylpyruvate dioxygenase OS=Arabidopsis thaliana OX=3702 GN=HPD PE=1 SV=2 && PF00903:Glyoxalase/Bleomycin resistance protein/Dioxygenase superfamily	MYB_related
123209488	LOC123209488	15696	11045	6346	11898	9681	9044	19293	5907	3143	10041	17465	9317	5664	8458	3664	6467	4728	6042	5656	3794	6260	NC_058138.1	18694830	18697034	-	1294	protein_coding	aquaporin PIP2-7 && sp|Q9ATM4|PIP27_MAIZE Aquaporin PIP2-7 OS=Zea mays OX=4577 GN=PIP2-7 PE=2 SV=1 && PF00230:Major intrinsic protein	BES1
123211966	LOC123211966	2096	3465	1471	2534	5159	6448	6776	1588	1748	6720	10814	1814	12410	10545	14116	5796	21897	20153	12416	23199	7868	NC_058139.1	1648815	1651002	-	1852	protein_coding	probable CoA ligase CCL9 && sp|M4IQQ7|CCL9_HUMLU Probable CoA ligase CCL9 OS=Humulus lupulus OX=3486 GN=CCL9 PE=2 SV=1 && PF13193:AMP-binding enzyme C-terminal domain|PF00501:AMP-binding enzyme	FAR1
123214455	LOC123214455	2606	2613	1885	7103	9561	9720	10912	10841	10160	3857	4630	3552	10614	10267	9730	2080	5018	3428	21874	16689	20700	NC_058140.1	54785	58518	-	2151	protein_coding	pyruvate kinase%2C cytosolic isozyme-like%2C transcript variant X2 && sp|Q42806|KPYC_SOYBN Pyruvate kinase, cytosolic isozyme OS=Glycine max OX=3847 PE=2 SV=1 && PF00224:Pyruvate kinase, barrel domain|PF02887:Pyruvate kinase, alpha/beta domain	MYB_related
123200727	LOC123200727	2791	829	3033	3023	9290	7681	8120	1845	378	11759	18319	693	7649	13457	8242	6940	30915	16703	5624	6656	13506	NC_058153.1	3896272	3898056	+	1785	protein_coding	protein ALP1-like && sp|Q9M2U3|ALPL_ARATH Protein ALP1-like OS=Arabidopsis thaliana OX=3702 GN=At3g55350 PE=2 SV=1 && PF13359:DDE superfamily endonuclease	SBP
123221935	LOC123221935	7756	11139	9440	5567	6124	6829	5826	7971	10663	8007	6083	10863	8601	9653	8968	10084	6645	8750	9352	10664	7717	NC_058143.1	16175755	16186677	-	1965	protein_coding	glutathione reductase%2C cytosolic && sp|Q43621|GSHRC_PEA Glutathione reductase, cytosolic OS=Pisum sativum OX=3888 PE=2 SV=1 && PF02852:Pyridine nucleotide-disulphide oxidoreductase, dimerisation domain|PF07992:Pyridine nucleotide-disulphide oxidoreductase	-
123218718	LOC123218718	8147	16120	8236	6098	8600	5759	8797	8431	5527	12832	9926	14778	7705	8759	4010	9913	7495	6276	5202	4302	9086	NC_058142.1	5415148	5424618	+	3835	protein_coding	protein TOPLESS && sp|Q0WV90|TPR1_ARATH Topless-related protein 1 OS=Arabidopsis thaliana OX=3702 GN=TPR1 PE=1 SV=3 && -	ERF
123213012	LOC123213012	45	41	79	187	430	3240	4963	107	271	41	95	25	17276	2078	18970	1560	3830	14842	30254	71225	5971	NC_058140.1	19743638	19746368	+	1387	protein_coding	glyceraldehyde-3-phosphate dehydrogenase%2C cytosolic-like && sp|P25858|G3PC1_ARATH Glyceraldehyde-3-phosphate dehydrogenase GAPC1, cytosolic OS=Arabidopsis thaliana OX=3702 GN=GAPC1 PE=1 SV=2 && PF02800:Glyceraldehyde 3-phosphate dehydrogenase, C-terminal domain|PF00044:Glyceraldehyde 3-phosphate dehydrogenase, NAD binding domain	Trihelix
123227045	LOC123227045	8242	11520	7174	4948	8299	8732	6775	9748	6062	8162	5249	10064	11161	10555	9490	11159	6285	8503	8524	7220	7042	NC_058146.1	5163899	5176156	+	5760	protein_coding	clathrin heavy chain 1 && sp|Q0WNJ6|CLAH1_ARATH Clathrin heavy chain 1 OS=Arabidopsis thaliana OX=3702 GN=CHC1 PE=1 SV=1 && PF01394:Clathrin propeller repeat|PF00637:Region in Clathrin and VPS|PF09268:Clathrin, heavy-chain linker|PF13838:Clathrin-H-link	bHLH
123211760	LOC123211760	13047	9361	15374	6130	8325	6288	9876	5391	4999	15162	14488	17230	6428	7600	2354	6393	8159	9648	1691	1560	3971	NC_058139.1	6580388	6589687	-	4437	pseudogene	- && sp|P21616|AVP_VIGRR Pyrophosphate-energized vacuolar membrane proton pump OS=Vigna radiata var. radiata OX=3916 PE=1 SV=4 && -	B3
123221169	LOC123221169	13052	10520	10850	9600	11826	10771	9746	8214	7433	10897	9008	8718	5423	8199	4426	6712	6963	7310	4641	4505	4563	NC_058143.1	6550112	6552736	-	1432	protein_coding	chitinase-like protein 1 && sp|Q9MA41|CTL1_ARATH Chitinase-like protein 1 OS=Arabidopsis thaliana OX=3702 GN=CTL1 PE=1 SV=1 && PF00182:Chitinase class I	-
123208859	LOC123208859	6056	18084	5020	5244	6323	3414	6118	15255	21946	10555	7786	13347	6084	5340	2791	17496	7481	5215	3626	2104	4000	NC_058138.1	19147936	19152105	-	2036	protein_coding	probable CoA ligase CCL7 && sp|M4IRL6|CCL7_HUMLU Probable CoA ligase CCL7 OS=Humulus lupulus OX=3486 GN=CCL7 PE=2 SV=1 && PF00501:AMP-binding enzyme|PF13193:AMP-binding enzyme C-terminal domain	FAR1
123221687	LOC123221687	2952	3418	2940	2649	3283	2420	3594	23161	49914	2590	2304	3297	1769	3554	1819	10449	3751	2829	15913	7287	22305	NC_058137.1	8137416	8144762	+	2312	protein_coding	RNA polymerase I-specific transcription initiation factor RRN3%2C transcript variant X3 && sp|Q5R4N9|RRN3_PONAB RNA polymerase I-specific transcription initiation factor RRN3 OS=Pongo abelii OX=9601 GN=RRN3 PE=2 SV=1 && PF05327:RNA polymerase I specific transcription initiation factor RRN3	-
123200771	LOC123200771	17020	9334	13474	12778	15645	8794	13679	2268	1126	16809	14236	12779	5883	6047	3257	2758	5367	4770	2369	1708	1981	NC_058153.1	3237500	3242063	+	2144	protein_coding	NADP-dependent malic enzyme-like && sp|P51615|MAOX_VITVI NADP-dependent malic enzyme OS=Vitis vinifera OX=29760 PE=2 SV=1 && PF03949:Malic enzyme, NAD binding domain|PF00390:Malic enzyme, N-terminal domain	B3
123226441	LOC123226441	10547	6746	9703	8483	9696	8045	12999	7696	6716	13336	15606	12840	3825	9061	4075	6354	6586	6911	4590	3344	3996	NC_058145.1	15330916	15334596	-	1575	protein_coding	protein DJ-1 homolog D && sp|Q9M8R4|DJ1D_ARATH Protein DJ-1 homolog D OS=Arabidopsis thaliana OX=3702 GN=DJ1D PE=1 SV=1 && PF01965:DJ-1/PfpI family	Trihelix
123201282	LOC123201282	93	1203	101	685	240	3435	15529	134	16537	1411	878	72	15536	3266	22507	1924	2263	11092	12901	59153	2074	NC_058154.1	8606580	8608252	-	1066	protein_coding	endochitinase PR4-like && sp|Q06209|CHI4_BRANA Basic endochitinase CHB4 OS=Brassica napus OX=3708 PE=1 SV=2 && PF00187:Chitin recognition protein|PF00182:Chitinase class I	-
123204643	LOC123204643	10409	4955	17421	12878	13787	7312	12886	10001	4909	8543	16978	6770	1797	5591	1927	5496	6010	4296	4992	2497	11002	NC_058156.1	10230109	10232306	-	1169	protein_coding	uncharacterized LOC123204643 && - && -	NAC
123220394	LOC123220394	3426	32581	4619	570	468	481	3432	16555	30344	20163	11708	11332	2401	4741	958	9885	4240	4458	3985	1373	1390	NC_058143.1	2038580	2040754	-	1332	protein_coding	acyl-[acyl-carrier-protein] desaturase%2C chloroplastic-like && sp|P32061|STAD_CUCSA Acyl-[acyl-carrier-protein] desaturase, chloroplastic OS=Cucumis sativus OX=3659 PE=2 SV=1 && PF03405:Fatty acid desaturase	GRAS
123211147	LOC123211147	8517	7831	6252	11913	11898	8710	12209	5778	7121	9149	13933	8307	6864	8180	5596	6583	7349	6665	3899	6158	6161	NC_058139.1	1679589	1681814	+	921	protein_coding	probable phospholipid hydroperoxide glutathione peroxidase && sp|Q06652|GPX4_CITSI Probable phospholipid hydroperoxide glutathione peroxidase OS=Citrus sinensis OX=2711 GN=CSA PE=1 SV=1 && PF00255:Glutathione peroxidase	GATA
123211482	LOC123211482	142	1695	158	485	717	5991	2699	10658	12319	661	476	752	16396	4468	19292	6982	5790	6925	30525	35496	5272	NC_058139.1	11804967	11807572	-	2141	protein_coding	UDP-glucose 6-dehydrogenase 1-like%2C transcript variant X1 && sp|Q96558|UGDH1_SOYBN UDP-glucose 6-dehydrogenase 1 OS=Glycine max OX=3847 GN=UGD1 PE=2 SV=1 && PF00984:UDP-glucose/GDP-mannose dehydrogenase family, central domain|PF03721:UDP-glucose/GDP-mannose dehydrogenase family, NAD binding domain|PF03720:UDP-glucose/GDP-mannose dehydrogenase family, UDP binding domain	C2H2
123201024	LOC123201024	78	16806	92	546	351	37	2836	32369	36056	4252	1219	4781	1135	563	171	24589	9897	3722	12249	4571	11171	NC_058137.1	24637033	24639411	-	1840	protein_coding	cytochrome P450 CYP72A219-like && sp|H2DH21|C7A29_PANGI Cytochrome P450 CYP72A219 OS=Panax ginseng OX=4054 PE=2 SV=1 && PF00067:Cytochrome P450	bHLH
123194618	LOC123194618	11380	7581	10121	12061	12465	9088	10131	5583	5275	7172	9116	7284	6291	8527	6348	5995	6766	6754	5360	4670	9338	NC_058149.1	11067395	11070566	-	2026	protein_coding	asparagine--tRNA ligase%2C cytoplasmic 1-like && sp|Q9SW96|SYNC1_ARATH Asparagine--tRNA ligase, cytoplasmic 1 OS=Arabidopsis thaliana OX=3702 GN=SYNC1 PE=1 SV=1 && PF01336:OB-fold nucleic acid binding domain|PF00152:tRNA synthetases class II (D, K and N)	-
123227389	LOC123227389	9022	10114	9652	7257	9565	7736	6961	10320	9487	10662	8752	11207	6502	7146	5087	8056	6278	5708	5596	4161	6146	NC_058146.1	1704685	1710752	-	2549	protein_coding	polyadenylate-binding protein 2-like && sp|P42731|PABP2_ARATH Polyadenylate-binding protein 2 OS=Arabidopsis thaliana OX=3702 GN=PAB2 PE=1 SV=1 && PF00076:RNA recognition motif. (a.k.a. RRM, RBD, or RNP domain)|PF00658:Poly-adenylate binding protein, unique domain	NAC
123219526	LOC123219526	7099	10010	7289	11035	8676	9257	15705	9125	11284	7175	10005	6431	3617	7105	2240	8841	8145	5565	5547	2958	7793	NC_058142.1	996621	1000188	+	1189	protein_coding	lactoylglutathione lyase GLX1-like && sp|O65398|GLX1_ARATH Lactoylglutathione lyase GLX1 OS=Arabidopsis thaliana OX=3702 GN=GLX1 PE=1 SV=1 && PF00903:Glyoxalase/Bleomycin resistance protein/Dioxygenase superfamily	-
123215937	LOC123215937	12059	6605	12674	9249	10431	9838	7688	4929	3769	7161	8775	8015	8661	10919	10437	4883	6864	7817	3556	4180	6339	NC_058141.1	15996974	15999331	+	1160	protein_coding	60S ribosomal protein L7a-2 && sp|P35685|RL7A1_ORYSJ 60S ribosomal protein L7a-1 OS=Oryza sativa subsp. japonica OX=39947 GN=RPL7A-1 PE=2 SV=1 && PF01248:Ribosomal protein L7Ae/L30e/S12e/Gadd45 family	MYB_related
123220973	LOC123220973	8659	9207	10886	10570	10281	6920	9845	7498	10657	10291	10252	11744	4053	7811	3548	7943	6205	6333	4561	3249	4152	NC_058143.1	15494537	15497587	+	971	protein_coding	superoxide dismutase [Cu-Zn]-like%2C transcript variant X1 && sp|O65768|SODC_CARPA Superoxide dismutase [Cu-Zn] OS=Carica papaya OX=3649 GN=SODCC PE=2 SV=1 && PF00080:Copper/zinc superoxide dismutase (SODC)	C2H2
123196615	LOC123196615	8390	8295	8147	8302	9307	7275	11027	6288	6196	8308	9951	9522	7095	7193	7058	6375	5932	6882	7148	8303	7465	NC_058150.1	3868304	3874942	+	1909	protein_coding	glucose-6-phosphate 1-dehydrogenase%2C cytoplasmic isoform && sp|P37830|G6PD_SOLTU Glucose-6-phosphate 1-dehydrogenase, cytoplasmic isoform OS=Solanum tuberosum OX=4113 GN=G6PDH PE=1 SV=1 && PF00479:Glucose-6-phosphate dehydrogenase, NAD binding domain|PF02781:Glucose-6-phosphate dehydrogenase, C-terminal domain	bZIP
123202342	LOC123202342	9071	8852	8691	5824	5887	7078	8548	7531	9028	7055	6330	6991	7035	9139	8289	8041	8010	9479	7515	9504	6528	NC_058154.1	890587	892361	-	923	protein_coding	actin-depolymerizing factor 2 && sp|Q9FVI1|ADF2_PETHY Actin-depolymerizing factor 2 OS=Petunia hybrida OX=4102 GN=ADF2 PE=2 SV=1 && PF00241:Cofilin/tropomyosin-type actin-binding protein	bHLH
123192416	LOC123192416	2599	2245	3910	2093	5459	6116	6456	3041	2148	9871	12353	1152	6799	11354	7996	8382	26988	15877	7317	8558	12896	NC_058148.1	9804076	9805707	-	1632	protein_coding	nematode resistance protein-like HSPRO2 && sp|O04203|HSPR2_ARATH Nematode resistance protein-like HSPRO2 OS=Arabidopsis thaliana OX=3702 GN=HSPRO2 PE=1 SV=1 && PF07014:Hs1pro-1 protein C-terminus|PF07231:Hs1pro-1 N-terminus	WRKY
123218685	LOC123218685	9113	8519	10609	5011	7523	7364	6216	4563	2129	9490	8792	9020	9715	13742	9405	8312	8790	9804	5207	4022	5806	NC_058137.1	29109021	29112121	-	2434	protein_coding	heat shock protein 81-1 && sp|A2YWQ1|HSP81_ORYSI Heat shock protein 81-1 OS=Oryza sativa subsp. indica OX=39946 GN=HSP81-1 PE=2 SV=1 && PF00183:Hsp90 protein|PF02518:Histidine kinase-, DNA gyrase B-, and HSP90-like ATPase	G2-like
123215966	LOC123215966	8986	11428	9026	9889	11708	8301	9890	7537	6465	14712	11595	11612	4615	6742	3054	7931	4974	5357	3262	2275	3521	NC_058137.1	4405122	4421730	-	3045	protein_coding	1%2C4-alpha-glucan-branching enzyme 1%2C chloroplastic/amyloplastic-like%2C transcript variant X1 && sp|Q41058|GLGB1_PEA 1,4-alpha-glucan-branching enzyme 1, chloroplastic/amyloplastic OS=Pisum sativum OX=3888 GN=SBEI PE=1 SV=1 && PF02922:Carbohydrate-binding module 48 (Isoamylase N-terminal domain)|PF00128:Alpha amylase, catalytic domain|PF02806:Alpha amylase, C-terminal all-beta domain	MYB_related
123224681	LOC123224681	10642	3266	11909	9788	11785	11656	8872	945	731	7756	9034	7152	10775	10420	14570	1361	4866	9365	4861	10003	2421	NC_058145.1	15195324	15198936	-	1769	protein_coding	glutamate decarboxylase 1 && sp|Q42521|DCE1_ARATH Glutamate decarboxylase 1 OS=Arabidopsis thaliana OX=3702 GN=GAD1 PE=1 SV=2 && PF00282:Pyridoxal-dependent decarboxylase conserved domain	FAR1
123221208	LOC123221208	7052	4606	4072	5534	7918	9978	4882	2001	1989	2511	2766	1960	22448	6225	27151	2895	5269	9503	9414	18831	5102	NC_058143.1	19852676	19859065	+	2274	protein_coding	ATP-citrate synthase beta chain protein 2 && sp|Q9FGX1|ACLB2_ARATH ATP-citrate synthase beta chain protein 2 OS=Arabidopsis thaliana OX=3702 GN=ACLB-2 PE=1 SV=1 && PF00549:CoA-ligase|PF00285:Citrate synthase, C-terminal domain	bZIP
123219470	LOC123219470	5520	15293	4135	3030	2002	1767	6812	19376	26625	7201	2918	4535	3789	4443	2389	14941	5118	4658	10611	7915	8513	NC_058142.1	17633773	17635643	-	957	protein_coding	plasma membrane-associated cation-binding protein 1-like && sp|Q96262|PCAP1_ARATH Plasma membrane-associated cation-binding protein 1 OS=Arabidopsis thaliana OX=3702 GN=PCAP1 PE=1 SV=1 && PF05558:DREPP plasma membrane polypeptide	-
123219072	LOC123219072	5288	5912	4803	4229	5134	5114	9025	14414	14617	9785	8526	7141	4161	6508	4361	10481	11591	5564	8321	6348	9047	NC_058142.1	4012327	4014035	+	1709	protein_coding	CBL-interacting serine/threonine-protein kinase 11 && sp|O22932|CIPKB_ARATH CBL-interacting serine/threonine-protein kinase 11 OS=Arabidopsis thaliana OX=3702 GN=CIPK11 PE=1 SV=1 && PF00069:Protein kinase domain|PF03822:NAF domain	YABBY
123201267	LOC123201267	9434	8265	10503	5473	6789	9464	5802	4330	2913	8361	7268	9964	10831	12969	13084	4973	7072	9020	3875	4381	5141	NC_058154.1	476933	479226	-	1706	protein_coding	60S ribosomal protein L4-like%2C transcript variant X1 && sp|Q9XF97|RL4_PRUAR 60S ribosomal protein L4 OS=Prunus armeniaca OX=36596 GN=RPL4 PE=2 SV=1 && PF14374:60S ribosomal protein L4 C-terminal domain|PF00573:Ribosomal protein L4/L1 family	MYB_related
123209556	LOC123209556	11596	4313	7709	7745	10874	10220	9700	1387	1275	6152	6629	4689	12578	8423	15643	2284	6658	11336	4655	11823	4173	NC_058138.1	18236754	18247964	+	1715	protein_coding	L-ascorbate peroxidase%2C cytosolic-like%2C transcript variant X3 && sp|P48534|APX1_PEA L-ascorbate peroxidase, cytosolic OS=Pisum sativum OX=3888 GN=APX1 PE=1 SV=2 && PF00141:Peroxidase	M-type_MADS
123192445	LOC123192445	10006	6150	7658	9586	12242	7047	11268	7282	6370	8561	10456	5601	4418	8297	3757	6846	10260	7590	3407	3035	9885	NC_058148.1	9433890	9435722	+	1650	protein_coding	protein phosphatase 2C 37-like && sp|P49598|P2C37_ARATH Protein phosphatase 2C 37 OS=Arabidopsis thaliana OX=3702 GN=PP2CA PE=1 SV=1 && PF00481:Protein phosphatase 2C	HB-other
123218598	LOC123218598	9031	5074	6918	10019	10059	8827	10006	5796	4394	4382	5369	5076	8459	9472	9782	5705	5750	9238	8271	9553	8088	NC_058142.1	1910911	1914581	+	1680	protein_coding	protein transport protein Sec61 subunit alpha-like && sp|Q54XK2|SC61A_DICDI Protein transport protein Sec61 subunit alpha OS=Dictyostelium discoideum OX=44689 GN=sec61a PE=3 SV=1 && PF10559:Plug domain of Sec61p|PF00344:SecY translocase	-
123193158	LOC123193158	8139	10292	9023	5475	6565	5237	6908	9186	18826	6387	7811	5997	4249	5213	4206	11597	7865	5906	7324	5716	7038	NC_058148.1	15067559	15071302	-	1574	protein_coding	la-related protein 6A-like%2C transcript variant X1 && sp|Q94A38|LRP6A_ARATH La-related protein 6A OS=Arabidopsis thaliana OX=3702 GN=LARP6A PE=2 SV=1 && PF05383:La domain|PF00076:RNA recognition motif. (a.k.a. RRM, RBD, or RNP domain)	bZIP
123196421	LOC123196421	2411	3538	5084	3347	6741	10325	5649	10459	5609	5032	3695	4121	12203	8179	11273	3514	5311	3190	16524	18180	14456	NC_058150.1	2615527	2620022	-	2275	protein_coding	probable methyltransferase PMT21%2C transcript variant X2 && sp|Q94II3|PMTL_ARATH Probable methyltransferase PMT21 OS=Arabidopsis thaliana OX=3702 GN=ERD3 PE=2 SV=1 && PF03141:Putative S-adenosyl-L-methionine-dependent methyltransferase	HB-other
123224438	LOC123224438	41	87	29	20	77	4808	760	70	1616	57	28	108	15417	2469	27086	954	4229	13650	26263	58452	2520	NC_058144.1	6645365	6646865	-	1234	protein_coding	1-aminocyclopropane-1-carboxylate oxidase-like && sp|Q9MB94|ACCO_PRUMU 1-aminocyclopropane-1-carboxylate oxidase OS=Prunus mume OX=102107 GN=ACO1 PE=2 SV=1 && PF14226:non-haem dioxygenase in morphine synthesis N-terminal|PF03171:2OG-Fe(II) oxygenase superfamily	STAT
123222423	LOC123222423	10884	9889	8869	6314	8181	7807	6748	5900	5644	9506	7171	10556	8341	9223	7774	6363	5261	6876	6184	5166	5602	NC_058137.1	3153142	3158526	-	2776	protein_coding	cell division cycle protein 48 homolog && sp|P54774|CDC48_SOYBN Cell division cycle protein 48 homolog OS=Glycine max OX=3847 GN=CDC48 PE=2 SV=1 && PF17862:AAA+ lid domain|PF02933:Cell division protein 48 (CDC48), domain 2|PF02359:Cell division protein 48 (CDC48), N-terminal domain|PF00004:ATPase family associated with various cellular activities (AAA)	FAR1
123211450	LOC123211450	12692	9477	9452	9066	11436	8165	8271	5048	4806	9649	9403	9271	6041	8193	5116	5739	5517	6801	3654	3246	6036	NC_058139.1	3060458	3064772	+	2845	protein_coding	protein NBR1 homolog && sp|M1BJF6|JOKA2_SOLTU Protein JOKA2 OS=Solanum tuberosum OX=4113 GN=JOKA2 PE=1 SV=1 && PF16158:Ig-like domain from next to BRCA1 gene|PF00564:PB1 domain|PF00569:Zinc finger, ZZ type	-
123216683	LOC123216683	7735	9496	4899	8561	9489	7221	9556	9904	10103	9968	7121	10278	6017	6835	3942	9020	5023	4874	5941	4169	6884	NC_058141.1	17348366	17353862	+	3330	protein_coding	probable glutamyl endopeptidase%2C chloroplastic%2C transcript variant X1 && sp|Q8VZF3|CGEP_ARATH Probable glutamyl endopeptidase, chloroplastic OS=Arabidopsis thaliana OX=3702 GN=GEP PE=2 SV=2 && PF00326:Prolyl oligopeptidase family	-
123216612	LOC123216612	6797	7483	8798	4162	6616	6701	6161	10111	4835	10050	7605	11783	8254	8734	7169	7818	5661	6503	7952	5823	7681	NC_058141.1	15575626	15583626	+	3377	protein_coding	ribonuclease TUDOR 1-like && sp|Q8VZG7|TSN1_ARATH Ribonuclease TUDOR 1 OS=Arabidopsis thaliana OX=3702 GN=TSN1 PE=1 SV=1 && PF00565:Staphylococcal nuclease homologue|PF00567:Tudor domain	-
123230170	LOC123230170	8289	12449	9149	7057	4622	4725	8253	9654	11132	9423	9053	11087	4101	8235	3771	9132	6688	6091	4727	3349	5631	NC_058147.1	906926	910110	-	796	protein_coding	thylakoid membrane protein ssl2009-like && - && -	-
123221592	LOC123221592	8069	13705	2851	11576	4908	6598	4864	5383	6692	5102	13240	4749	13855	7740	8339	10919	5920	8875	846	2289	9177	NC_058143.1	18334478	18335502	-	824	protein_coding	early light-induced protein 1%2C chloroplastic && sp|P93735|ELIP1_ARATH Early light-induced protein 1, chloroplastic OS=Arabidopsis thaliana OX=3702 GN=ELIP1 PE=1 SV=1 && -	HSF
123211702	LOC123211702	11775	6375	13846	7549	8643	7921	8756	4057	2716	5522	6968	5891	6899	10558	8533	4607	7405	9291	4384	5264	7812	NC_058139.1	3663411	3666122	-	1067	protein_coding	elongation factor 1-delta-like && sp|P93447|EF1D_PIMBR Elongation factor 1-delta OS=Pimpinella brachycarpa OX=45043 PE=2 SV=3 && PF00736:EF-1 guanine nucleotide exchange domain	Dof
123225114	LOC123225114	6708	5717	8203	4529	5778	8781	5316	5548	5700	4844	4758	5418	9897	10971	15429	6456	6679	9554	7698	11255	5317	NC_058145.1	16793318	16796718	+	1140	protein_coding	14-3-3-like protein%2C transcript variant X1 && sp|Q9SP07|1433_LILLO 14-3-3-like protein OS=Lilium longiflorum OX=4690 PE=2 SV=1 && PF00244:14-3-3 protein	Dof
123203168	LOC123203168	8691	13793	6057	7591	8218	4093	6394	13841	20545	6089	4575	5501	4362	4127	2020	18905	6143	4039	4014	1444	4042	NC_058155.1	10993637	10996191	-	1790	protein_coding	probable cysteine protease RD21B%2C transcript variant X1 && sp|Q9FMH8|RD21B_ARATH Probable cysteine protease RD21B OS=Arabidopsis thaliana OX=3702 GN=RD21B PE=1 SV=1 && PF00112:Papain family cysteine protease|PF00396:Granulin|PF08246:Cathepsin propeptide inhibitor domain (I29)	MYB_related
123210467	LOC123210467	7582	13224	16509	3988	3849	5727	6636	9163	10406	8490	11037	9871	3778	8161	3661	6919	6643	4626	3784	3470	6923	NC_058139.1	10094285	10099446	-	1144	protein_coding	agamous-like MADS-box protein MADS2%2C transcript variant X1 && sp|Q8LLR2|MADS2_VITVI Agamous-like MADS-box protein MADS2 OS=Vitis vinifera OX=29760 GN=MADS2 PE=2 SV=2 && PF01486:K-box region|PF00319:SRF-type transcription factor (DNA-binding and dimerisation domain)	MIKC_MADS
123229553	LOC123229553	4190	6911	4141	4481	3622	4538	8993	9919	16344	13020	10225	16669	4083	6569	4078	11503	5285	5920	4666	4028	5007	NC_058147.1	744202	747855	+	1963	protein_coding	catalase isozyme 1%2C transcript variant X2 && sp|P17598|CATA1_GOSHI Catalase isozyme 1 OS=Gossypium hirsutum OX=3635 GN=CAT1 PE=2 SV=2 && PF06628:Catalase-related immune-responsive|PF00199:Catalase	Nin-like
123200816	LOC123200816	8957	7473	11746	6423	6265	7383	8670	7030	7166	7900	9510	8266	4588	8624	6892	6790	6630	7076	5076	5449	5897	NC_058153.1	3345501	3349512	-	829	protein_coding	profilin && sp|Q5XWE1|PROF_CITLA Profilin OS=Citrullus lanatus OX=3654 PE=1 SV=1 && PF00235:Profilin	-
123197786	LOC123197786	6916	7927	8026	6494	7156	5993	6207	5651	6176	7211	9174	5134	5720	8767	6899	8656	13112	9114	5269	5813	7667	NC_058151.1	8598974	8600955	+	1229	protein_coding	calmodulin-7 && sp|P62200|CALM1_DAUCA Calmodulin-1/11/16 OS=Daucus carota OX=4039 GN=CAM-1 PE=2 SV=2 && PF13499:EF-hand domain pair	GeBP
123225891	LOC123225891	5057	8880	3654	7377	6207	5317	9631	10051	13954	11273	10962	11403	4532	6909	2886	9282	6752	5935	4637	2506	5564	NC_058145.1	316721	320040	+	1870	protein_coding	phosphoglycerate kinase%2C chloroplastic && sp|P50318|PGKH2_ARATH Phosphoglycerate kinase 2, chloroplastic OS=Arabidopsis thaliana OX=3702 GN=At1g56190 PE=1 SV=3 && PF00162:Phosphoglycerate kinase	NAC
123228668	LOC123228668	2722	11953	1539	1876	746	911	5983	20377	27464	6422	4136	9659	1768	4526	755	18794	7344	4091	8671	3445	9525	NC_058147.1	4514341	4515235	+	819	protein_coding	uncharacterized LOC123228668 && - && -	-
123229679	LOC123229679	4616	5330	3287	6517	7611	9886	9288	11656	10197	7326	6113	5501	7296	9538	6456	5103	5144	4631	9771	7777	9082	NC_058147.1	14665311	14668169	+	2289	protein_coding	patellin-3 && sp|Q56Z59|PATL3_ARATH Patellin-3 OS=Arabidopsis thaliana OX=3702 GN=PATL3 PE=1 SV=2 && PF03765:CRAL/TRIO, N-terminal domain|PF00650:CRAL/TRIO domain	bHLH
123217526	LOC123217526	8524	6020	9187	10174	10033	6263	10613	6892	5819	7836	10827	7508	3412	6476	3692	6435	7609	7245	4503	3856	8948	NC_058141.1	12107189	12109732	+	731	protein_coding	protein SPIRAL1-like 1 && sp|B3H4F1|SP1L1_ARATH Protein SPIRAL1-like 1 OS=Arabidopsis thaliana OX=3702 GN=SP1L1 PE=2 SV=1 && -	-
123216607	LOC123216607	12156	2243	10101	10256	13582	8705	5761	394	274	2659	5363	886	15452	14544	20132	932	3111	6819	5658	6290	6205	NC_058141.1	16738987	16740231	+	1045	protein_coding	glutathione S-transferase-like && sp|P46423|GSTF_HYOMU Glutathione S-transferase OS=Hyoscyamus muticus OX=35626 PE=1 SV=1 && PF00043:Glutathione S-transferase, C-terminal domain|PF02798:Glutathione S-transferase, N-terminal domain	CAMTA
123193329	LOC123193329	1959	2966	1885	4430	5754	6401	7438	9244	8467	2120	2189	2510	13431	6940	10727	5765	4446	6552	14415	20233	13631	NC_058148.1	9220974	9224519	+	1286	protein_coding	triosephosphate isomerase%2C cytosolic && sp|P48495|TPIS_PETHY Triosephosphate isomerase, cytosolic OS=Petunia hybrida OX=4102 GN=TPIP1 PE=2 SV=1 && PF00121:Triosephosphate isomerase	bHLH
123194583	LOC123194583	5366	8152	5252	6636	6814	5047	9351	8568	11031	9212	7895	9718	4680	6172	3148	8148	6302	5205	9911	5030	8821	NC_058149.1	14977286	14981849	+	1892	protein_coding	aspartate aminotransferase%2C chloroplastic%2C transcript variant X2 && sp|P46248|AAT5_ARATH Aspartate aminotransferase, chloroplastic OS=Arabidopsis thaliana OX=3702 GN=ASP5 PE=1 SV=2 && PF00155:Aminotransferase class I and II	-
123193014	LOC123193014	11089	7875	14321	8258	7377	6611	9543	6704	4321	9396	10481	9610	3302	7733	3683	6089	5840	5584	3977	2333	6275	NC_058148.1	13525563	13529275	+	1833	protein_coding	monothiol glutaredoxin-S17 && sp|Q9ZPH2|GRS17_ARATH Monothiol glutaredoxin-S17 OS=Arabidopsis thaliana OX=3702 GN=GRXS17 PE=1 SV=1 && PF00085:Thioredoxin|PF00462:Glutaredoxin	C3H
123204698	LOC123204698	2886	3784	6077	2347	2932	6097	3327	4631	3147	3463	2297	3843	13865	14250	21078	7910	6957	14605	10938	10394	5392	NC_058156.1	1338815	1342259	+	2341	protein_coding	luminal-binding protein 5-like && sp|Q03685|BIP5_TOBAC Luminal-binding protein 5 OS=Nicotiana tabacum OX=4097 GN=BIP5 PE=2 SV=1 && PF00012:Hsp70 protein	LBD
123226683	LOC123226683	20663	7169	15465	9090	9757	8718	5713	1365	938	2203	4358	2195	8029	7614	18325	1578	5156	7452	2880	7616	3872	NC_058146.1	2444530	2445570	+	778	protein_coding	glycine-rich RNA-binding protein-like && sp|P49310|GRP1_SINAL Glycine-rich RNA-binding protein GRP1A OS=Sinapis alba OX=3728 PE=2 SV=1 && PF00076:RNA recognition motif. (a.k.a. RRM, RBD, or RNP domain)	NF-YA
123211544	LOC123211544	6018	9287	2013	11365	10401	5199	8180	12608	17939	4209	5341	2750	4292	4656	2923	9474	4249	3632	6118	5200	14201	NC_058139.1	10524079	10526807	-	2440	protein_coding	primary amine oxidase-like && sp|Q8H1H9|AMO_ARATH Primary amine oxidase OS=Arabidopsis thaliana OX=3702 GN=At1g62810 PE=2 SV=1 && PF01179:Copper amine oxidase, enzyme domain|PF02728:Copper amine oxidase, N3 domain|PF02727:Copper amine oxidase, N2 domain	-
123226034	LOC123226034	2640	8075	1345	5109	4319	4711	8232	13428	22338	4912	4349	5666	5093	9131	5436	8996	5998	4511	8445	8265	8813	NC_058145.1	14637781	14640296	-	846	protein_coding	ferredoxin%2C root R-B1-like && sp|P27788|FER3_MAIZE Ferredoxin-3, chloroplastic OS=Zea mays OX=4577 GN=FDX3 PE=1 SV=1 && PF00111:2Fe-2S iron-sulfur cluster binding domain	-
123200383	LOC123200383	1	4	0	4313	5286	5235	12308	14114	11170	52	173	3	6447	4848	5432	7924	6231	2628	17158	15166	31240	NC_058153.1	2238209	2239260	+	495	protein_coding	early nodulin-93-like && sp|Q02921|NO93_SOYBN Early nodulin-93 OS=Glycine max OX=3847 PE=2 SV=1 && -	-
123229576	LOC123229576	4983	2668	2748	16501	15970	9722	15608	5809	6009	9186	15387	5234	5098	6053	2588	4973	6101	5924	2753	2131	4189	NC_058147.1	16287027	16288771	+	1271	protein_coding	chlorophyll a-b binding protein CP26%2C chloroplastic && sp|Q9XF89|CB5_ARATH Chlorophyll a-b binding protein CP26, chloroplastic OS=Arabidopsis thaliana OX=3702 GN=LHCB5 PE=1 SV=1 && PF00504:Chlorophyll A-B binding protein	ERF
123223771	LOC123223771	4682	6156	6431	3211	3872	6993	3819	6476	5286	4455	3344	5632	11948	10519	16429	8216	5699	10851	9351	10214	5671	NC_058144.1	4431030	4434252	+	2172	protein_coding	calnexin homolog && sp|Q39817|CALX_SOYBN Calnexin homolog OS=Glycine max OX=3847 PE=2 SV=1 && PF00262:Calreticulin family	ERF
123221618	LOC123221618	6788	5428	6840	9568	10719	8828	11342	3021	3639	5608	12152	7971	5858	7969	7218	3636	6475	8226	5351	5889	6497	NC_058143.1	19691345	19695166	-	1923	protein_coding	acetate--CoA ligase CCL3%2C transcript variant X1 && sp|M4IS88|CCL3_HUMLU Acetate--CoA ligase CCL3 OS=Humulus lupulus OX=3486 GN=CCL3 PE=1 SV=1 && PF13193:AMP-binding enzyme C-terminal domain|PF00501:AMP-binding enzyme	MYB_related
123204416	LOC123204416	7955	8466	7796	6879	6392	5487	8557	8574	13301	7499	7916	7393	4359	7057	4591	7989	6881	6206	4819	4704	6066	NC_058156.1	882686	885685	+	856	protein_coding	ubiquitin-conjugating enzyme E2-17 kDa-like && sp|P35135|UBC4_SOLLC Ubiquitin-conjugating enzyme E2-17 kDa OS=Solanum lycopersicum OX=4081 PE=2 SV=1 && PF00179:Ubiquitin-conjugating enzyme	WRKY
123203526	LOC123203526	7532	7821	7204	5787	8093	8401	6203	5858	5099	4552	4514	5006	13004	9161	11768	6013	5722	6382	7076	7671	5928	NC_058155.1	8005316	8009206	+	1889	protein_coding	protein disulfide-isomerase && sp|P29828|PDI_MEDSA Protein disulfide-isomerase OS=Medicago sativa OX=3879 GN=PDI PE=2 SV=1 && PF13848:Thioredoxin-like domain|PF00085:Thioredoxin	GeBP
123207378	LOC123207378	11798	7319	9064	12804	12192	9275	9962	4262	3588	9117	10216	9077	3964	8016	2993	3894	5809	5252	2886	1795	5373	NW_025401166.1	96216	98592	+	1989	protein_coding	probable nucleoredoxin 1 && sp|O80763|NRX1_ARATH Probable nucleoredoxin 1 OS=Arabidopsis thaliana OX=3702 GN=At1g60420 PE=1 SV=1 && PF03107:C1 domain|PF13905:Thioredoxin-like	GATA
123221336	LOC123221336	6479	11214	6108	4259	5594	6320	5718	7457	10002	6253	5406	8349	9781	8916	9965	6702	5567	6852	5515	7159	4760	NC_058143.1	20296974	20299455	+	1760	protein_coding	dihydrolipoyl dehydrogenase 1%2C mitochondrial && sp|Q9M5K3|DLDH1_ARATH Dihydrolipoyl dehydrogenase 1, mitochondrial OS=Arabidopsis thaliana OX=3702 GN=LPD1 PE=1 SV=2 && PF07992:Pyridine nucleotide-disulphide oxidoreductase|PF02852:Pyridine nucleotide-disulphide oxidoreductase, dimerisation domain	-
123193010	LOC123193010	8627	9292	6094	8227	9875	6800	8659	5636	7480	9007	7428	9670	6781	6916	5867	5769	5192	6724	4510	5402	3825	NC_058148.1	15546068	15550470	+	1747	protein_coding	fumarylacetoacetase%2C transcript variant X2 && sp|Q8RW90|FAH_ARATH Fumarylacetoacetase OS=Arabidopsis thaliana OX=3702 GN=FAH PE=1 SV=1 && PF01557:Fumarylacetoacetate (FAA) hydrolase family|PF09298:Fumarylacetoacetase N-terminal	-
123205045	LOC123205045	6231	9904	7930	5698	4427	5958	4256	7638	7327	9885	5952	14847	5775	7951	4039	12512	6661	5950	3865	1992	8745	NC_058138.1	17702989	17705925	-	2378	protein_coding	heat shock 70 kDa protein 4-like && sp|P09189|HSP7C_PETHY Heat shock cognate 70 kDa protein OS=Petunia hybrida OX=4102 GN=HSP70 PE=2 SV=1 && PF00012:Hsp70 protein	TCP
123224210	LOC123224210	6253	7673	6846	8397	8870	6770	9805	9274	8362	7448	9547	9631	2936	6533	2393	7037	4835	3662	5773	3237	12242	NC_058144.1	1036688	1042235	+	3533	protein_coding	homeobox-leucine zipper protein ANTHOCYANINLESS 2-like%2C transcript variant X1 && sp|Q0WV12|ANL2_ARATH Homeobox-leucine zipper protein ANTHOCYANINLESS 2 OS=Arabidopsis thaliana OX=3702 GN=ANL2 PE=2 SV=1 && PF01852:START domain|PF00046:Homeodomain	HD-ZIP
123194550	LOC123194550	4123	11931	5106	4620	5492	3663	4506	8008	8896	8970	7124	8892	5259	8417	3366	10128	7152	6576	8128	5139	11890	NC_058149.1	2169569	2181951	+	3187	protein_coding	probable alpha%2Calpha-trehalose-phosphate synthase [UDP-forming] 11%2C transcript variant X1 && sp|Q9ZV48|TPS11_ARATH Probable alpha,alpha-trehalose-phosphate synthase [UDP-forming] 11 OS=Arabidopsis thaliana OX=3702 GN=TPS11 PE=2 SV=1 && PF00982:Glycosyltransferase family 20|PF02358:Trehalose-phosphatase	-
123221035	LOC123221035	8326	248	4717	14803	20876	7915	1862	18	136	407	3068	78	12522	2183	22117	862	8751	9463	6057	20017	2727	NC_058143.1	16298977	16300887	-	1415	protein_coding	chalcone synthase 1 && sp|P48386|CHS1_CAMSI Chalcone synthase 1 OS=Camellia sinensis OX=4442 GN=CHS1 PE=2 SV=1 && PF02797:Chalcone and stilbene synthases, C-terminal domain|PF00195:Chalcone and stilbene synthases, N-terminal domain	B3
123227211	LOC123227211	8783	8751	9093	8713	10664	9144	7840	5107	4913	8385	7561	8321	6527	7033	5440	5281	4700	5098	5478	3654	6488	NC_058146.1	17331084	17338686	+	4647	protein_coding	uncharacterized LOC123227211 && sp|Q9C9U5|SIS8_ARATH Probable serine/threonine-protein kinase SIS8 OS=Arabidopsis thaliana OX=3702 GN=SIS8 PE=1 SV=1 && PF00564:PB1 domain|PF07714:Protein tyrosine kinase	NF-YC
123219170	LOC123219170	5814	14963	4266	4396	3008	2782	5918	10448	13608	8975	6243	10439	4068	6881	2939	12201	8425	6572	5128	3444	5503	NC_058142.1	1178051	1180960	+	1639	protein_coding	pyruvate dehydrogenase E1 component subunit beta-3%2C chloroplastic-like && sp|O64688|ODPB3_ARATH Pyruvate dehydrogenase E1 component subunit beta-3, chloroplastic OS=Arabidopsis thaliana OX=3702 GN=E1-BETA-2 PE=1 SV=1 && PF02779:Transketolase, pyrimidine binding domain|PF02780:Transketolase, C-terminal domain	NAC
123211365	LOC123211365	5741	9258	5983	3539	4621	6424	4420	6608	5402	8167	5371	9423	9315	10731	10771	7807	5273	8351	6729	6682	5023	NC_058139.1	7291448	7296985	-	3227	protein_coding	heat shock 70 kDa protein 15-like%2C transcript variant X1 && sp|Q9S7C0|HSP7O_ARATH Heat shock 70 kDa protein 14 OS=Arabidopsis thaliana OX=3702 GN=HSP70-14 PE=1 SV=1 && PF00012:Hsp70 protein	LBD
123213216	LOC123213216	5316	9594	6768	5978	5301	7170	7592	10504	9390	9204	8724	13792	3431	6538	2855	8838	5340	3519	6230	2305	7185	NC_058140.1	20673385	20676834	+	3358	protein_coding	calmodulin binding protein PICBP%2C transcript variant X1 && sp|A0A1P8BH59|PICBP_ARATH Calmodulin binding protein PICBP OS=Arabidopsis thaliana OX=3702 GN=PICBP PE=2 SV=1 && PF07839:Plant calmodulin-binding domain	M-type_MADS
123195644	LOC123195644	16635	10135	9581	7721	9648	7672	6773	2745	1271	11200	15695	16908	6892	5954	2443	2717	4961	4734	221	124	955	NC_058150.1	6198321	6200762	+	1683	protein_coding	fatty acid hydroperoxide lyase%2C chloroplastic-like && sp|K4CF70|HPL_SOLLC Fatty acid hydroperoxide lyase, chloroplastic OS=Solanum lycopersicum OX=4081 GN=HPL PE=1 SV=1 && PF00067:Cytochrome P450	MYB
123220669	LOC123220669	9658	7112	8788	6504	8030	7848	6018	5141	4600	8337	7558	9374	7266	9749	8179	5132	5954	7239	3577	3636	5083	NC_058137.1	2654447	2656543	+	1636	protein_coding	60S ribosomal protein L4 && sp|Q9XF97|RL4_PRUAR 60S ribosomal protein L4 OS=Prunus armeniaca OX=36596 GN=RPL4 PE=2 SV=1 && PF14374:60S ribosomal protein L4 C-terminal domain|PF00573:Ribosomal protein L4/L1 family	AP2
123194096	LOC123194096	9484	8852	12568	8033	6798	6492	8185	6314	5759	7200	9607	8831	3469	7795	5517	6637	5287	5752	4535	3875	3729	NC_058149.1	14680111	14680715	+	605	protein_coding	probable steroid-binding protein 3 && sp|Q9SK39|SBP3_ARATH Probable steroid-binding protein 3 OS=Arabidopsis thaliana OX=3702 GN=MP3 PE=1 SV=1 && PF00173:Cytochrome b5-like Heme/Steroid binding domain	-
123220874	LOC123220874	7892	7802	6944	6490	8035	7024	9325	6096	6632	8127	7293	8066	6646	7732	6022	6397	6303	6489	4719	4963	4926	NC_058137.1	22683013	22687171	+	1594	protein_coding	ankyrin repeat domain-containing protein 2A-like && sp|Q9SAR5|AKR2A_ARATH Ankyrin repeat domain-containing protein 2A OS=Arabidopsis thaliana OX=3702 GN=AKR2A PE=1 SV=2 && PF17830:STI1 domain|PF12796:Ankyrin repeats (3 copies)	-
123221672	LOC123221672	4991	2964	5118	4508	4749	7510	9153	5565	5089	2397	2991	2332	5825	9270	7417	4938	7891	7755	13419	11129	18785	NC_058137.1	8582246	8588098	+	2135	protein_coding	asparagine synthetase [glutamine-hydrolyzing] 3 && sp|Q9LFU1|ASNS3_ARATH Asparagine synthetase [glutamine-hydrolyzing] 3 OS=Arabidopsis thaliana OX=3702 GN=ASN3 PE=2 SV=1 && PF13537:Glutamine amidotransferase domain|PF00733:Asparagine synthase	G2-like
123229762	LOC123229762	10064	4690	8623	14075	12802	8386	12963	3692	2872	5138	8918	5092	3894	6322	4606	4028	5204	5760	3848	3697	8799	NC_058147.1	4459846	4461521	+	1096	protein_coding	14-3-3-like protein B && sp|P93207|14310_SOLLC 14-3-3 protein 10 OS=Solanum lycopersicum OX=4081 GN=TFT10 PE=2 SV=2 && PF00244:14-3-3 protein	ERF
123216516	LOC123216516	8376	8092	5301	8807	9963	7649	7709	5392	5279	8647	9237	8895	6675	6938	5859	5143	4780	5125	4903	4528	6155	NC_058141.1	13676363	13681761	-	2604	protein_coding	long chain acyl-CoA synthetase 8%2C transcript variant X1 && sp|Q9SJD4|LACS8_ARATH Long chain acyl-CoA synthetase 8 OS=Arabidopsis thaliana OX=3702 GN=LACS8 PE=1 SV=1 && PF00501:AMP-binding enzyme	WRKY
123210019	LOC123210019	7490	6427	3981	10947	12186	7495	13962	4407	4558	8077	9279	8750	5140	6576	4079	3941	5104	5239	4923	3132	7741	NC_058139.1	21070143	21078675	+	2760	protein_coding	acylamino-acid-releasing enzyme-like%2C transcript variant X2 && sp|Q84LM4|AARE_ARATH Acylamino-acid-releasing enzyme OS=Arabidopsis thaliana OX=3702 GN=AARE PE=1 SV=1 && PF00326:Prolyl oligopeptidase family	-
123221206	LOC123221206	9115	7912	6614	8221	7034	6895	9132	6067	6906	5968	7713	7033	3276	9165	4715	6891	7086	6735	4495	2390	10025	NC_058143.1	19513101	19514383	+	1050	protein_coding	ethylene-responsive transcription factor RAP2-3-like && sp|P42736|RAP23_ARATH Ethylene-responsive transcription factor RAP2-3 OS=Arabidopsis thaliana OX=3702 GN=RAP2-3 PE=1 SV=2 && PF00847:AP2 domain	ERF
123225959	LOC123225959	11432	5447	7942	10536	8895	6565	12056	4070	5478	4484	8331	4269	4122	6774	5382	4220	5579	6886	5040	6223	9655	NC_058145.1	800952	804498	-	870	protein_coding	ubiquitin-conjugating enzyme E2 10%2C transcript variant X1 && sp|P35133|UBC10_ARATH Ubiquitin-conjugating enzyme E2 10 OS=Arabidopsis thaliana OX=3702 GN=UBC10 PE=1 SV=1 && PF00179:Ubiquitin-conjugating enzyme	MYB_related
123210503	LOC123210503	1601	13450	633	1182	894	823	2643	26562	42999	1794	1371	2861	1637	2029	972	17202	3184	2022	6251	3577	9675	NC_058139.1	22774181	22776760	-	1921	protein_coding	inactive beta-amylase 9-like && sp|Q8VYW2|BAM9_ARATH Inactive beta-amylase 9 OS=Arabidopsis thaliana OX=3702 GN=BAM9 PE=2 SV=1 && PF01373:Glycosyl hydrolase family 14	ERF
123227197	LOC123227197	6051	8654	5382	3926	5542	6433	5862	7812	5159	7598	5225	8650	7991	9609	7904	9066	7264	8598	6164	5032	5373	NC_058146.1	3168485	3174248	-	4381	protein_coding	coatomer subunit alpha-1 && sp|Q94A40|COPA1_ARATH Coatomer subunit alpha-1 OS=Arabidopsis thaliana OX=3702 GN=At1g62020 PE=2 SV=2 && PF06957:Coatomer (COPI) alpha subunit C-terminus|PF00400:WD domain, G-beta repeat|PF04053:Coatomer WD associated region	HSF
123211882	LOC123211882	4727	9081	4266	4032	5531	5320	5217	6987	5339	6428	6888	9704	7237	6398	8531	6837	6044	6732	8902	13059	5853	NC_058139.1	7047591	7051754	+	2267	protein_coding	plastidic ATP/ADP-transporter-like && sp|O24381|TLC1_SOLTU Plastidic ATP/ADP-transporter OS=Solanum tuberosum OX=4113 PE=2 SV=2 && PF03219:TLC ATP/ADP transporter	bZIP
123198124	LOC123198124	3318	5039	4274	2547	4912	4780	5924	11684	9249	6867	6958	10627	8533	6868	7179	9936	3980	4867	10665	5969	8594	NC_058151.1	848728	860053	+	7445	protein_coding	glutamate synthase 1 [NADH]%2C chloroplastic && sp|Q9LV03|GLUT1_ARATH Glutamate synthase 1 [NADH], chloroplastic OS=Arabidopsis thaliana OX=3702 GN=GLT1 PE=1 SV=2 && PF07992:Pyridine nucleotide-disulphide oxidoreductase|PF04898:Glutamate synthase central domain|PF01645:Conserved region in glutamate synthase|PF00310:Glutamine amidotransferases class-II|PF14691:Dihydroprymidine dehydrogenase domain…	C3H
123214110	LOC123214110	6598	9216	6460	4935	7206	5982	8915	7904	5703	8123	6433	6750	7272	5253	6764	8715	6648	8815	5254	6652	2721	NC_058140.1	14741937	14744116	+	1662	protein_coding	tubulin alpha chain && sp|P33629|TBA_PRUDU Tubulin alpha chain OS=Prunus dulcis OX=3755 GN=TUBA PE=2 SV=1 && PF03953:Tubulin C-terminal domain|PF00091:Tubulin/FtsZ family, GTPase domain	NAC
123211833	LOC123211833	6289	12648	4844	4620	4819	3641	4508	8487	13462	7301	6957	8142	3658	5030	3594	12790	10424	6727	4991	4006	5204	NC_058139.1	7701036	7707127	+	2387	protein_coding	NADP-dependent malic enzyme-like && sp|Q9CA83|MAOP4_ARATH NADP-dependent malic enzyme 4, chloroplastic OS=Arabidopsis thaliana OX=3702 GN=NADP-ME4 PE=1 SV=1 && PF00390:Malic enzyme, N-terminal domain|PF03949:Malic enzyme, NAD binding domain	B3
123224183	LOC123224183	6196	5993	5193	4424	6225	6830	4922	5609	4724	4889	5102	5645	10351	8913	13634	5584	6429	9000	6406	9226	5616	NC_058144.1	8573905	8577041	+	1587	protein_coding	mitochondrial phosphate carrier protein 3%2C mitochondrial && sp|Q9FMU6|MPCP3_ARATH Mitochondrial phosphate carrier protein 3, mitochondrial OS=Arabidopsis thaliana OX=3702 GN=MPT3 PE=1 SV=1 && PF00153:Mitochondrial carrier protein	TALE
123223548	LOC123223548	5243	9668	3901	4320	6170	3956	5693	12040	6771	8499	5722	10021	4678	7998	2686	12859	6872	5251	4656	2955	10950	NC_058144.1	4301852	4307067	-	3313	protein_coding	auxin response factor 2B-like%2C transcript variant X1 && sp|Q2LAJ3|ARF2A_SOLLC Auxin response factor 2A OS=Solanum lycopersicum OX=4081 GN=ARF2A PE=1 SV=1 && PF02362:B3 DNA binding domain|PF06507:Auxin response factor|PF02309:AUX/IAA family	ARF
123225546	LOC123225546	9239	4464	10727	4598	7274	9557	5843	3136	1699	6841	7482	7347	9354	10863	11750	3018	6449	9599	3638	4566	3070	NC_058145.1	13411253	13413893	+	1823	protein_coding	elongation factor 1-alpha && sp|O64937|EF1A_ORYSJ Elongation factor 1-alpha OS=Oryza sativa subsp. japonica OX=39947 GN=REFA1 PE=2 SV=2 && PF00009:Elongation factor Tu GTP binding domain|PF03144:Elongation factor Tu domain 2|PF03143:Elongation factor Tu C-terminal domain	-
123201354	LOC123201354	68	361	101	601	396	2610	10407	98	12151	1576	678	17	12764	1788	12078	1700	2218	8603	13279	57249	1745	NC_058154.1	8639512	8641132	-	1064	protein_coding	endochitinase B-like && sp|Q06209|CHI4_BRANA Basic endochitinase CHB4 OS=Brassica napus OX=3708 PE=1 SV=2 && PF00187:Chitin recognition protein|PF00182:Chitinase class I	-
123228376	LOC123228376	4040	5785	2382	6040	6424	4728	9353	10217	13217	6300	6466	6427	4981	6000	2627	8535	6185	4183	9205	5444	11687	NC_058146.1	3319462	3324254	+	1708	protein_coding	malate dehydrogenase [NADP]%2C chloroplastic && sp|Q05145|MDHP_MESCR Malate dehydrogenase [NADP], chloroplastic OS=Mesembryanthemum crystallinum OX=3544 GN=MDH1 PE=2 SV=1 && PF02866:lactate/malate dehydrogenase, alpha/beta C-terminal domain|PF00056:lactate/malate dehydrogenase, NAD binding domain	HSF
123194853	LOC123194853	6556	11717	5570	4607	5523	5751	5614	7362	6925	7636	5215	9214	8491	8919	7172	7539	5944	6414	5033	4229	3919	NC_058149.1	151702	157331	-	2318	protein_coding	leucine aminopeptidase 1-like && sp|P30184|AMPL1_ARATH Leucine aminopeptidase 1 OS=Arabidopsis thaliana OX=3702 GN=LAP1 PE=1 SV=1 && PF00883:Cytosol aminopeptidase family, catalytic domain|PF02789:Cytosol aminopeptidase family, N-terminal domain	HSF
123221182	LOC123221182	3581	8557	1369	2357	2364	1220	7951	13576	11473	14367	6187	10570	3118	6454	1582	21175	9375	6700	2433	1759	3053	NC_058143.1	16645688	16648631	+	2083	protein_coding	beta-amylase 1%2C chloroplastic-like && sp|Q9LIR6|BAM1_ARATH Beta-amylase 1, chloroplastic OS=Arabidopsis thaliana OX=3702 GN=BAM1 PE=1 SV=1 && PF01373:Glycosyl hydrolase family 14	BES1
123229697	LOC123229697	8627	3412	6745	17977	16019	10726	10598	1513	2166	2813	5864	2231	6380	6856	7565	1885	4723	5261	3454	4513	9791	NC_058147.1	3199107	3201995	+	1766	protein_coding	cysteine proteinase RD21A-like && sp|Q9FMH8|RD21B_ARATH Probable cysteine protease RD21B OS=Arabidopsis thaliana OX=3702 GN=RD21B PE=1 SV=1 && PF00396:Granulin|PF00112:Papain family cysteine protease|PF08246:Cathepsin propeptide inhibitor domain (I29)	C2H2
123221646	LOC123221646	9279	6523	6843	6398	7712	6788	6455	5788	6895	4314	4498	5177	6672	7735	8347	6554	6049	7265	6109	8507	4850	NC_058143.1	17509550	17511298	-	1043	protein_coding	BI1-like protein && sp|Q94A20|LFG5_ARATH BI1-like protein OS=Arabidopsis thaliana OX=3702 GN=LFG5 PE=2 SV=1 && PF01027:Inhibitor of apoptosis-promoting Bax1	C2H2
123196089	LOC123196089	8119	7969	8712	7040	6577	6544	7253	7099	6039	7555	7123	8247	5368	7211	5615	7532	5122	5688	4210	4406	5237	NC_058150.1	4907289	4910883	+	1371	protein_coding	14-3-3-like protein D%2C transcript variant X3 && sp|Q96453|1433D_SOYBN 14-3-3-like protein D OS=Glycine max OX=3847 GN=GF14D PE=2 SV=1 && PF00244:14-3-3 protein	ERF
123209274	LOC123209274	7852	7415	8218	4974	5707	6992	6635	7431	6602	6419	5555	6726	5873	7771	7155	7411	6137	6767	5962	5290	5735	NC_058138.1	17089054	17092477	+	1227	protein_coding	ran-binding protein 1 homolog a-like && sp|P92985|RBP1C_ARATH Ran-binding protein 1 homolog c OS=Arabidopsis thaliana OX=3702 GN=RANBP1C PE=2 SV=1 && PF00638:RanBP1 domain	-
123228855	LOC123228855	7840	7389	5470	5877	12217	7460	5640	5084	3124	7643	5505	8334	8876	7237	7935	5420	3620	6511	5961	4407	6928	NC_058147.1	4134655	4150906	+	11637	protein_coding	E3 ubiquitin-protein ligase UPL2-like%2C transcript variant X1 && sp|Q8GY23|UPL1_ARATH E3 ubiquitin-protein ligase UPL1 OS=Arabidopsis thaliana OX=3702 GN=UPL1 PE=1 SV=3 && PF00627:UBA/TS-N domain|PF06012:Domain of Unknown Function (DUF908)|PF00632:HECT-domain (ubiquitin-transferase)|PF14377:Ubiquitin binding region|PF06025:Domain of Unknown Function (DUF913)	NF-YB
123226855	LOC123226855	3747	9279	3186	3667	3189	2727	4744	15402	25166	7826	4830	8564	2812	5193	2351	13312	5936	3869	5318	2463	4887	NC_058146.1	1147621	1152177	+	1560	protein_coding	ATP-dependent Clp protease proteolytic subunit-related protein 1%2C chloroplastic-like%2C transcript variant X1 && sp|Q9XJ35|CLPR1_ARATH ATP-dependent Clp protease proteolytic subunit-related protein 1, chloroplastic OS=Arabidopsis thaliana OX=3702 GN=CLPR1 PE=1 SV=1 && PF00574:Clp protease	-
123203894	LOC123203894	2901	3277	1110	1382	1394	698	3466	17282	43217	517	254	616	4202	1501	1217	9527	4363	2107	11690	8389	18752	NC_058156.1	1903228	1904930	-	1318	protein_coding	protein DMR6-LIKE OXYGENASE 2-like && sp|Q9ZSA7|DLO2_ARATH Protein DMR6-LIKE OXYGENASE 2 OS=Arabidopsis thaliana OX=3702 GN=DLO2 PE=2 SV=1 && PF14226:non-haem dioxygenase in morphine synthesis N-terminal|PF03171:2OG-Fe(II) oxygenase superfamily	GATA
123202065	LOC123202065	6870	7573	6058	5186	6237	5652	6403	6927	9052	5792	6059	5653	6057	7511	7266	6658	5544	5962	6866	6424	7781	NC_058154.1	5830328	5836691	+	2078	protein_coding	pyruvate kinase 1%2C cytosolic && sp|B8BJ39|KPYC1_ORYSI Pyruvate kinase 1, cytosolic OS=Oryza sativa subsp. indica OX=39946 GN=OsI_35105 PE=3 SV=1 && PF00224:Pyruvate kinase, barrel domain|PF02887:Pyruvate kinase, alpha/beta domain	MYB_related
123215147	LOC123215147	5001	3169	4420	18938	14213	10147	13195	4332	4938	7690	14891	4582	2862	5463	2110	3388	4337	4537	2101	1626	5576	NC_058140.1	7362820	7364060	-	1056	protein_coding	chlorophyll a-b binding protein CP24 10A%2C chloroplastic && sp|P27524|CB4A_SOLLC Chlorophyll a-b binding protein CP24 10A, chloroplastic OS=Solanum lycopersicum OX=4081 GN=CAP10A PE=3 SV=1 && PF00504:Chlorophyll A-B binding protein	ERF
123219156	LOC123219156	10134	6522	8266	8191	9120	6522	8721	5553	7725	6404	6920	6339	4795	6397	5119	5252	5040	5560	4645	5072	4996	NC_058142.1	4849841	4854499	-	1668	protein_coding	probable serine incorporator%2C transcript variant X1 && sp|A7S4N4|SERIC_NEMVE Probable serine incorporator OS=Nematostella vectensis OX=45351 GN=serinc PE=3 SV=1 && PF03348:Serine incorporator (Serinc)	NAC
123213705	LOC123213705	5892	10392	3039	3519	4477	5144	5005	6812	9087	6410	3768	7590	8953	7559	8856	6680	5128	7861	6597	10234	4267	NC_058140.1	16019838	16023321	-	1772	protein_coding	transaldolase && sp|A8KYS5|TAL_FRASN Transaldolase OS=Frankia sp. (strain EAN1pec) OX=298653 GN=tal PE=3 SV=1 && PF00923:Transaldolase/Fructose-6-phosphate aldolase	bHLH
123196311	LOC123196311	9945	7306	7657	9397	11379	7921	8653	3846	5310	7682	8484	8203	4385	6599	4687	4494	4267	5404	3694	3619	4021	NC_058150.1	6314458	6321371	+	2231	protein_coding	aspartic proteinase A1-like%2C transcript variant X2 && sp|O65390|APA1_ARATH Aspartic proteinase A1 OS=Arabidopsis thaliana OX=3702 GN=APA1 PE=1 SV=1 && PF05184:Saposin-like type B, region 1|PF00026:Eukaryotic aspartyl protease|PF03489:Saposin-like type B, region 2	WRKY
123200934	LOC123200934	11586	6127	15213	16937	12653	6708	7479	1579	1174	7496	15174	7153	2386	4430	1790	2389	3634	3969	1504	1225	6339	NC_058153.1	4374508	4375655	-	1060	protein_coding	FCS-Like Zinc finger 13-like && sp|Q8GRN0|FLZ13_ARATH FCS-Like Zinc finger 13 OS=Arabidopsis thaliana OX=3702 GN=FLZ13 PE=1 SV=1 && PF04570:zinc-finger of the FCS-type, C2-C2	ERF
123194892	LOC123194892	6804	2137	6905	6907	11785	8476	6970	2086	1331	9322	11893	2745	5807	8942	7040	5562	10771	7246	3852	5315	4544	NC_058149.1	1790820	1792481	-	1662	protein_coding	UDP-glucuronate 4-epimerase 1 && sp|Q9M0B6|GAE1_ARATH UDP-glucuronate 4-epimerase 1 OS=Arabidopsis thaliana OX=3702 GN=GAE1 PE=1 SV=1 && PF01370:NAD dependent epimerase/dehydratase family	ERF
123202013	LOC123202013	8233	7111	9509	5697	7666	7700	5564	4036	2874	7528	6996	7866	8259	9151	7283	5938	5659	7170	4078	3649	4433	NC_058154.1	12909189	12912406	-	2435	protein_coding	heat shock protein 81-1-like && sp|P36181|HSP80_SOLLC Heat shock cognate protein 80 OS=Solanum lycopersicum OX=4081 GN=HSC80 PE=2 SV=1 && PF02518:Histidine kinase-, DNA gyrase B-, and HSP90-like ATPase|PF00183:Hsp90 protein	LBD
123219166	LOC123219166	4223	8001	1498	3204	2779	4001	6160	6629	12756	12164	8616	12254	3921	7491	2906	12567	7291	6265	4765	4387	3328	NC_058142.1	989173	991594	-	1847	protein_coding	5'-adenylylsulfate reductase 1%2C chloroplastic-like && sp|P92979|APR1_ARATH 5'-adenylylsulfate reductase 1, chloroplastic OS=Arabidopsis thaliana OX=3702 GN=APR1 PE=1 SV=2 && PF01507:Phosphoadenosine phosphosulfate reductase family|PF00085:Thioredoxin	-
123223131	LOC123223131	6325	8982	5658	4429	4861	4623	6415	6151	9087	5154	3924	6890	8482	6967	9340	6247	5507	6510	6161	9139	4266	NC_058144.1	6196354	6200760	-	1704	protein_coding	acetyl-CoA acetyltransferase%2C cytosolic 1-like && sp|Q8S4Y1|THIC1_ARATH Acetyl-CoA acetyltransferase, cytosolic 1 OS=Arabidopsis thaliana OX=3702 GN=AAT1 PE=1 SV=1 && PF00108:Thiolase, N-terminal domain|PF02803:Thiolase, C-terminal domain	NF-YB
123217493	LOC123217493	3767	11354	867	4439	3834	2723	9815	3386	6137	2266	3143	3798	7435	8701	13753	2148	4390	8568	10805	16861	6838	NC_058141.1	19230370	19234226	-	1387	protein_coding	L-3-cyanoalanine synthase 1%2C mitochondrial%2C transcript variant X2 && sp|Q1KLZ2|CAS1_MALDO L-3-cyanoalanine synthase 1, mitochondrial OS=Malus domestica OX=3750 GN=CAS1 PE=1 SV=1 && PF00291:Pyridoxal-phosphate dependent enzyme	GeBP
123225906	LOC123225906	7517	5715	6414	7178	9059	7645	8513	5099	5056	5793	6101	5972	6422	7656	6387	4731	6330	6946	4377	5089	6560	NC_058145.1	13395553	13397854	-	1778	protein_coding	elongation factor 1-alpha-like && sp|O49169|EF1A_MANES Elongation factor 1-alpha OS=Manihot esculenta OX=3983 GN=EF1 PE=3 SV=1 && PF03143:Elongation factor Tu C-terminal domain|PF00009:Elongation factor Tu GTP binding domain|PF03144:Elongation factor Tu domain 2	-
123228395	LOC123228395	3321	1627	4553	3243	10808	6950	5400	655	609	4183	11729	730	4681	7313	6201	2452	27878	13338	4837	7009	6657	NC_058137.1	18032054	18033389	-	1336	protein_coding	mitochondrial uncoupling protein 5 && sp|Q9SJY5|PUMP5_ARATH Mitochondrial uncoupling protein 5 OS=Arabidopsis thaliana OX=3702 GN=PUMP5 PE=2 SV=1 && PF00153:Mitochondrial carrier protein	WRKY
123203652	LOC123203652	7451	1831	4025	9092	21336	8953	11394	3577	1401	5782	12077	2150	3425	4822	3185	4651	6830	6566	2669	3087	9763	NC_058155.1	9018786	9020718	+	1933	protein_coding	ethylene-responsive transcription factor RAP2-13-like && sp|Q8H1E4|RAP24_ARATH Ethylene-responsive transcription factor RAP2-4 OS=Arabidopsis thaliana OX=3702 GN=RAP2-4 PE=1 SV=1 && PF00847:AP2 domain	ERF
123208772	LOC123208772	3400	9246	3605	2192	2434	3415	4186	14317	12123	7643	4364	9095	5860	7423	5375	10517	5492	6679	5983	5633	4724	NC_058138.1	14668046	14673505	-	2431	protein_coding	dicarboxylate transporter 1%2C chloroplastic-like%2C transcript variant X1 && sp|Q9LXV3|DIT1_ARATH Dicarboxylate transporter 1, chloroplastic OS=Arabidopsis thaliana OX=3702 GN=DIT1 PE=1 SV=1 && PF00939:Sodium:sulfate symporter transmembrane region	C3H
123229096	LOC123229096	3146	1260	3072	2391	7380	5326	6443	1600	425	9185	13275	1189	5012	9816	5968	5289	24601	12989	3159	4153	7885	NC_058147.1	4408647	4409873	+	1227	protein_coding	mitochondrial uncoupling protein 5-like && sp|Q9SJY5|PUMP5_ARATH Mitochondrial uncoupling protein 5 OS=Arabidopsis thaliana OX=3702 GN=PUMP5 PE=2 SV=1 && PF00153:Mitochondrial carrier protein	M-type_MADS
123222811	LOC123222811	10263	7972	12913	6616	9422	7605	5179	3095	2013	8601	7626	9367	6355	7719	6841	3844	5169	5950	2006	1762	2761	NC_058144.1	7700132	7703064	-	1448	protein_coding	ADP%2CATP carrier protein 3%2C mitochondrial-like && sp|O49447|ADT3_ARATH ADP,ATP carrier protein 3, mitochondrial OS=Arabidopsis thaliana OX=3702 GN=AAC3 PE=1 SV=1 && PF00153:Mitochondrial carrier protein	TALE
123195106	LOC123195106	6524	5493	5510	7329	7581	7586	6971	5464	6680	5229	5011	4829	6315	7436	7884	4634	5098	5381	5607	7828	8664	NC_058149.1	12167578	12170112	+	1065	protein_coding	GTP-binding nuclear protein Ran-3-like && sp|P41917|RAN2_ARATH GTP-binding nuclear protein Ran-2 OS=Arabidopsis thaliana OX=3702 GN=RAN2 PE=1 SV=3 && PF00071:Ras family	MIKC_MADS
123209257	LOC123209257	6806	7129	5653	5572	7450	6760	6115	6345	4835	6700	4962	7043	8237	8311	7747	6960	4368	6218	5844	4557	5403	NC_058138.1	18053143	18059001	+	3683	protein_coding	calcium-transporting ATPase 1%2C endoplasmic reticulum-type-like%2C transcript variant X2 && sp|Q9XES1|ECA4_ARATH Calcium-transporting ATPase 4, endoplasmic reticulum-type OS=Arabidopsis thaliana OX=3702 GN=ECA4 PE=2 SV=2 && PF00690:Cation transporter/ATPase, N-terminus|PF00702:haloacid dehalogenase-like hydrolase|PF13246:Cation transport ATPase (P-type)|PF00122:E1-E2 ATPase|PF00689:Cation transp…	MYB_related
123223916	LOC123223916	6283	6905	4711	7364	7174	6008	8232	8312	10925	4609	5070	6823	3060	7774	2706	5662	3247	3380	6936	4758	12825	NC_058137.1	17253327	17256927	-	1656	protein_coding	lanC-like protein GCL1 && sp|Q9FJN7|GCL1_ARATH LanC-like protein GCL1 OS=Arabidopsis thaliana OX=3702 GN=GCL1 PE=2 SV=1 && PF05147:Lanthionine synthetase C-like protein	-
123213317	LOC123213317	6678	8234	5668	4478	6334	6310	5336	8098	5571	6728	5045	8238	6160	7721	5909	8348	5425	6066	5584	4391	6347	NC_058140.1	11086958	11092677	+	4342	protein_coding	coatomer subunit alpha-1-like%2C transcript variant X1 && sp|Q94A40|COPA1_ARATH Coatomer subunit alpha-1 OS=Arabidopsis thaliana OX=3702 GN=At1g62020 PE=2 SV=2 && PF04053:Coatomer WD associated region|PF06957:Coatomer (COPI) alpha subunit C-terminus|PF00400:WD domain, G-beta repeat	HSF
123222488	LOC123222488	6718	8108	7208	6717	8028	5378	7464	10203	12857	7195	6649	8117	3223	3390	2713	8466	3380	3996	4592	2936	5031	NC_058144.1	11092900	11100478	+	2659	protein_coding	cyclin-dependent kinase F-4-like && sp|Q6Z8C8|CDKF4_ORYSJ Cyclin-dependent kinase F-4 OS=Oryza sativa subsp. japonica OX=39947 GN=CDKF-4 PE=2 SV=1 && PF00069:Protein kinase domain	WRKY
123192304	LOC123192304	5762	9043	4234	5446	4465	4150	8021	7168	16393	6847	6476	7179	3536	5523	4069	7058	5222	5757	5414	7046	3520	NC_058148.1	5361227	5362509	-	604	protein_coding	copper transport protein ATX1-like && sp|Q94BT9|ATOX1_ARATH Copper transport protein ATX1 OS=Arabidopsis thaliana OX=3702 GN=ATX1 PE=1 SV=2 && PF00403:Heavy-metal-associated domain	MIKC_MADS
123193260	LOC123193260	1728	2370	1653	5001	4873	5321	9639	10656	13719	3936	3347	3300	6018	6763	5088	9955	5556	4695	11042	9749	7882	NC_058137.1	22722610	22727021	+	1614	protein_coding	coproporphyrinogen-III oxidase 1%2C chloroplastic-like && sp|Q9LR75|HEM61_ARATH Coproporphyrinogen-III oxidase 1, chloroplastic OS=Arabidopsis thaliana OX=3702 GN=CPX1 PE=2 SV=1 && PF01218:Coproporphyrinogen III oxidase	ERF
123203099	LOC123203099	8637	5419	9050	7796	9576	6937	9151	3203	2997	5153	8414	4247	5242	7013	4995	3676	6374	6705	5738	4565	7354	NC_058155.1	6720378	6724346	-	1730	protein_coding	serine decarboxylase-like%2C transcript variant X1 && sp|Q9MA74|SDC1_ARATH Serine decarboxylase OS=Arabidopsis thaliana OX=3702 GN=SDC PE=1 SV=1 && PF00282:Pyridoxal-dependent decarboxylase conserved domain	MYB_related
123200666	LOC123200666	9072	5224	6164	5302	4042	6261	10972	5237	5077	5396	7089	6929	5450	7198	4479	6349	6371	6245	6726	5513	6602	NC_058153.1	12641396	12643252	+	1857	protein_coding	CBL-interacting serine/threonine-protein kinase 6-like && sp|O65554|CIPK6_ARATH CBL-interacting serine/threonine-protein kinase 6 OS=Arabidopsis thaliana OX=3702 GN=CIPK6 PE=1 SV=1 && PF03822:NAF domain|PF00069:Protein kinase domain	bHLH
123197376	LOC123197376	10824	6866	9424	10167	14188	8720	8678	2551	1815	7809	8348	5963	6007	7464	5767	2527	3969	4014	1954	1426	3099	NC_058151.1	14182063	14188734	-	3422	protein_coding	plasma membrane ATPase 1-like && sp|P22180|PMA1_SOLLC Plasma membrane ATPase 1 OS=Solanum lycopersicum OX=4081 GN=LHA1 PE=2 SV=1 && PF00702:haloacid dehalogenase-like hydrolase|PF00122:E1-E2 ATPase|PF00690:Cation transporter/ATPase, N-terminus	GRAS
123221368	LOC123221368	5242	4868	7035	2926	3739	5924	3581	5763	4977	3715	2805	5361	9572	10666	13292	7969	5267	9228	6907	7854	4878	NC_058143.1	13219732	13222842	+	1651	protein_coding	calreticulin%2C transcript variant X1 && sp|O81919|CALR_BETVU Calreticulin OS=Beta vulgaris OX=161934 PE=2 SV=1 && PF00262:Calreticulin family	ERF
123204854	LOC123204854	3831	9779	4795	3076	1897	3002	5005	10731	11723	5441	5069	7411	2306	8445	2738	12504	7468	6280	7023	3713	9219	NC_058137.1	9443613	9444670	-	915	protein_coding	heavy metal-associated isoprenylated plant protein 23-like && sp|O65657|HIP23_ARATH Heavy metal-associated isoprenylated plant protein 23 OS=Arabidopsis thaliana OX=3702 GN=HIPP23 PE=1 SV=1 && PF00403:Heavy-metal-associated domain	MIKC_MADS
123196701	LOC123196701	704	1841	100	85	104	961	1859	27	767	95	246	20	10496	4380	10073	648	3721	17255	25790	49423	2545	NC_058150.1	2773098	2776861	+	1673	protein_coding	pectin acetylesterase 8-like%2C transcript variant X1 && sp|Q6DBP4|PAE8_ARATH Pectin acetylesterase 8 OS=Arabidopsis thaliana OX=3702 GN=PAE8 PE=2 SV=1 && PF03283:Pectinacetylesterase	bHLH
123219152	LOC123219152	3070	6343	2150	2807	3012	2527	3588	17360	32110	2681	2110	3295	3209	3567	3420	15278	4716	3298	6253	3920	6331	NC_058142.1	6258450	6263537	-	1532	protein_coding	aromatic aminotransferase ISS1%2C transcript variant X1 && sp|Q9C969|ISS1_ARATH Aromatic aminotransferase ISS1 OS=Arabidopsis thaliana OX=3702 GN=ISS1 PE=1 SV=1 && PF00155:Aminotransferase class I and II	BES1
123209764	LOC123209764	5698	6241	5207	7356	6930	5770	8854	6435	9375	6922	6484	8267	4165	6260	4752	6136	5848	6281	4610	5503	3859	NC_058138.1	20435463	20438256	+	934	protein_coding	superoxide dismutase [Cu-Zn]%2C transcript variant X3 && sp|Q07796|SODC_IPOBA Superoxide dismutase [Cu-Zn] OS=Ipomoea batatas OX=4120 GN=SODCC PE=2 SV=2 && PF00080:Copper/zinc superoxide dismutase (SODC)	C2H2
123195031	LOC123195031	8064	6007	9588	5521	8046	7054	4867	4089	2753	5715	6191	6651	7410	9433	9431	4248	6153	7721	3462	4005	4490	NC_058137.1	265401	267697	+	1090	protein_coding	40S ribosomal protein S4-3 && sp|Q8VYK6|RS43_ARATH 40S ribosomal protein S4-3 OS=Arabidopsis thaliana OX=3702 GN=RPS4D PE=2 SV=2 && PF08071:RS4NT (NUC023) domain|PF01479:S4 domain|PF16121:40S ribosomal protein S4 C-terminus|PF00900:Ribosomal family S4e|PF00467:KOW motif	NAC
123205306	LOC123205306	19054	6452	13183	14012	14377	11455	7667	261	213	9809	12104	5801	1941	3575	1105	1083	3619	3501	149	208	921	NW_025401095.1	957991	962137	+	2510	protein_coding	CSC1-like protein ERD4 && sp|A9LIW2|CSC1L_BRAJU CSC1-like protein ERD4 OS=Brassica juncea OX=3707 GN=ERD4 PE=3 SV=2 && PF13967:Late exocytosis, associated with Golgi transport|PF14703:Cytosolic domain of 10TM putative phosphate transporter|PF02714:Calcium-dependent channel, 7TM region, putative phosphate	bHLH
123200553	LOC123200553	5336	7157	7251	4209	4743	5831	4845	7031	8012	5907	4951	7160	7241	8262	8534	6302	5655	6013	4403	6340	5276	NC_058153.1	1486706	1488808	+	1066	protein_coding	GTP-binding nuclear protein Ran-3-like && sp|P41918|RANA1_TOBAC GTP-binding nuclear protein Ran-A1 OS=Nicotiana tabacum OX=4097 GN=RAN-A1 PE=2 SV=1 && PF00071:Ras family	MIKC_MADS
123208837	LOC123208837	3101	12399	7316	1968	4215	6139	4324	6175	10767	7948	5243	6452	4793	5454	4941	12193	11858	6488	2963	3048	2351	NC_058138.1	4427789	4429775	+	1531	protein_coding	S-adenosylmethionine synthase-like && sp|P50303|METK3_ACTCC S-adenosylmethionine synthase 3 OS=Actinidia chinensis var. chinensis OX=1590841 GN=SAM3 PE=2 SV=2 && PF00438:S-adenosylmethionine synthetase, N-terminal domain|PF02772:S-adenosylmethionine synthetase, central domain|PF02773:S-adenosylmethionine synthetase, C-terminal domain	-
123212099	LOC123212099	9772	12801	5383	13547	15854	6138	7081	5067	4517	7531	8381	9595	4368	3483	1593	5699	2944	2553	987	375	2311	NC_058139.1	9450185	9452137	+	1742	protein_coding	FCS-Like Zinc finger 8-like && sp|Q8L471|FLZ8_ARATH FCS-Like Zinc finger 8 OS=Arabidopsis thaliana OX=3702 GN=FLZ8 PE=1 SV=1 && PF04570:zinc-finger of the FCS-type, C2-C2	-
123194762	LOC123194762	5682	6777	5101	4871	5778	5809	6353	7773	6126	6045	4843	6935	6710	7576	6642	7125	5368	7385	5379	5747	5803	NC_058149.1	642955	645477	-	2523	protein_coding	transmembrane 9 superfamily member 11 && sp|Q9FYQ8|TMN11_ARATH Transmembrane 9 superfamily member 11 OS=Arabidopsis thaliana OX=3702 GN=TMN11 PE=2 SV=1 && PF02990:Endomembrane protein 70	-
123225601	LOC123225601	3928	5900	3835	7057	8437	4831	6639	13369	12322	7574	5950	7857	3181	5000	1932	9731	4146	3168	5772	1845	7209	NC_058145.1	17910032	17916523	-	3547	protein_coding	plasma membrane ATPase 1-like && sp|P22180|PMA1_SOLLC Plasma membrane ATPase 1 OS=Solanum lycopersicum OX=4081 GN=LHA1 PE=2 SV=1 && PF00122:E1-E2 ATPase|PF00702:haloacid dehalogenase-like hydrolase|PF00690:Cation transporter/ATPase, N-terminus	GRAS
123210497	LOC123210497	40	14	45	30	127	561	12378	13	2217	1145	540	4	8087	1580	9303	1634	1631	14565	20055	54472	771	NC_058139.1	11117782	11118799	+	1018	protein_coding	thaumatin-like protein && sp|P81370|TLP_ACTDE Thaumatin-like protein OS=Actinidia deliciosa OX=3627 GN=tlp PE=1 SV=2 && PF00314:Thaumatin family	ARF
123195010	LOC123195010	18720	6562	15590	8434	8343	6741	9470	794	524	12432	14165	12895	1776	2933	902	1652	2146	3030	420	167	1270	NC_058149.1	11093115	11094780	-	1666	protein_coding	zinc finger CCCH domain-containing protein 20-like && sp|O82199|C3H20_ARATH Zinc finger CCCH domain-containing protein 20 OS=Arabidopsis thaliana OX=3702 GN=At2g19810 PE=2 SV=1 && PF00642:Zinc finger C-x8-C-x5-C-x3-H type (and similar)	C3H
123223926	LOC123223926	5929	8281	9175	6890	11821	5130	5581	5869	3560	9558	6363	9942	4960	4975	4001	7110	3934	4321	4517	2894	4025	NC_058144.1	14138733	14146375	+	6248	protein_coding	protein NETWORKED 1D-like%2C transcript variant X1 && sp|F4HZB5|NET1D_ARATH Protein NETWORKED 1D OS=Arabidopsis thaliana OX=3702 GN=NET1D PE=3 SV=1 && PF07765:KIP1-like protein	bHLH
123198522	LOC123198522	10647	3776	7490	20992	21697	9151	9045	1302	859	5534	9456	3920	2143	4140	1928	1871	3747	3189	1153	999	5480	NC_058152.1	556205	557199	-	905	protein_coding	histone H1 && sp|P40267|H1_SOLPN Histone H1 OS=Solanum pennellii OX=28526 PE=2 SV=1 && PF00538:linker histone H1 and H5 family	Nin-like
123202328	LOC123202328	11628	3695	10789	15070	16205	10376	10426	1175	909	4270	11246	4005	3765	4632	2308	1291	6844	6024	842	640	2246	NC_058154.1	11421351	11423262	+	1296	protein_coding	thiamine thiazole synthase%2C chloroplastic && sp|O23787|THI4_CITSI Thiamine thiazole synthase, chloroplastic OS=Citrus sinensis OX=2711 GN=THI1 PE=2 SV=1 && PF01946:Thi4 family	-
123203572	LOC123203572	2286	3516	1778	2619	4491	4460	5359	4399	3067	7984	10675	2551	4736	8086	5216	7146	19307	12600	4842	5661	7440	NC_058155.1	10773578	10774629	+	1052	protein_coding	zinc finger protein ZAT10-like && sp|Q96289|ZAT10_ARATH Zinc finger protein ZAT10 OS=Arabidopsis thaliana OX=3702 GN=ZAT10 PE=2 SV=1 && PF13912:C2H2-type zinc finger	C2H2
123213983	LOC123213983	6189	7350	3945	3631	4386	3594	7209	8707	9139	10273	7516	10958	3771	6639	3397	7778	4355	5299	6054	4913	3033	NC_058140.1	13732811	13735948	-	1667	protein_coding	aminoacylase-1%2C transcript variant X1 && sp|Q99JW2|ACY1_MOUSE Aminoacylase-1 OS=Mus musculus OX=10090 GN=Acy1 PE=1 SV=1 && PF01546:Peptidase family M20/M25/M40	ERF
123220771	LOC123220771	10473	8830	9370	6286	7293	5645	5193	4190	7733	5990	5571	6402	4251	6486	5150	6085	6799	6042	3000	4070	3062	NC_058137.1	2808255	2810856	+	1179	protein_coding	cell number regulator 8 && sp|B4FUS3|CNR8_MAIZE Cell number regulator 8 OS=Zea mays OX=4577 GN=CNR8 PE=2 SV=1 && PF04749:PLAC8 family	-
123216624	LOC123216624	2038	7497	705	4470	1297	612	6627	15509	16123	3216	3511	5610	607	3565	666	13171	9651	3953	10043	9567	8648	NC_058141.1	16766522	16767811	+	1102	protein_coding	desiccation-related protein PCC13-62 && sp|P22242|DRPE_CRAPL Desiccation-related protein PCC13-62 OS=Craterostigma plantagineum OX=4153 PE=2 SV=1 && PF13668:Ferritin-like domain	-
123202100	LOC123202100	5864	8474	5904	5439	4852	4041	6884	10092	13733	9499	6599	8680	3035	5272	2357	7445	4784	3919	3520	2291	3790	NC_058154.1	10557611	10559534	+	1156	protein_coding	thioredoxin-like%2C transcript variant X1 && sp|Q9SEU6|TRXM4_ARATH Thioredoxin M4, chloroplastic OS=Arabidopsis thaliana OX=3702 GN=At3g15360 PE=2 SV=2 && PF00085:Thioredoxin	Trihelix
123220000	LOC123220000	9724	5892	10300	5182	7366	7023	4774	5029	2703	6661	6655	6312	6230	8124	6359	4718	5855	5918	3377	3347	4909	NC_058143.1	1794302	1797275	-	1264	protein_coding	60S ribosomal protein L5 && sp|Q6UNT2|RL5_CUCSA 60S ribosomal protein L5 OS=Cucumis sativus OX=3659 GN=RPL5 PE=2 SV=1 && PF14204:Ribosomal L18 C-terminal region|PF17144:Ribosomal large subunit proteins 60S L5, and 50S L18	-
123202190	LOC123202190	8377	6542	8087	10758	11705	7473	6779	3808	4715	6726	8807	8060	2440	5004	1814	4338	2887	3062	2743	1500	9519	NC_058154.1	10737436	10739339	+	1737	protein_coding	NAC transcription factor 56-like && sp|Q9LD44|NAC56_ARATH NAC transcription factor 56 OS=Arabidopsis thaliana OX=3702 GN=NAC056 PE=2 SV=1 && PF02365:No apical meristem (NAM) protein	NAC
123214477	LOC123214477	5964	6777	4666	4307	6776	6524	5137	4246	4434	4139	3947	5775	10245	8598	12248	4128	4785	7999	4173	6199	3340	NC_058140.1	1206958	1210474	+	2091	protein_coding	ATP synthase subunit beta%2C mitochondrial-like && sp|Q01859|ATPBM_ORYSJ ATP synthase subunit beta, mitochondrial OS=Oryza sativa subsp. japonica OX=39947 GN=ATPB PE=1 SV=2 && PF00006:ATP synthase alpha/beta family, nucleotide-binding domain|PF02874:ATP synthase alpha/beta family, beta-barrel domain|PF11421:ATP synthase F1 beta subunit	bHLH
123220611	LOC123220611	3396	4499	4204	2985	5569	7066	4996	6170	4630	4629	4435	6100	6443	8598	7237	6429	5915	6320	10081	7744	6872	NC_058137.1	23453404	23457038	+	1771	protein_coding	molybdate-anion transporter%2C transcript variant X1 && sp|Q1KKV8|MFSD5_TAKRU Molybdate-anion transporter OS=Takifugu rubripes OX=31033 GN=mfsd5 PE=3 SV=1 && PF05631:Sugar-tranasporters, 12 TM	-
123193321	LOC123193321	849	17323	192	611	265	20	1560	20000	24845	9717	2483	9579	1771	2154	105	19827	3698	2091	3496	1204	2080	NC_058148.1	12474979	12481803	+	2000	protein_coding	amino acid transporter AVT1C-like && sp|F4IUW3|AVT1C_ARATH Amino acid transporter AVT1C OS=Arabidopsis thaliana OX=3702 GN=AVT1C PE=1 SV=1 && PF01490:Transmembrane amino acid transporter protein	-
123200527	LOC123200527	2737	3123	2557	4973	6278	8221	5721	6079	5338	2713	2925	2960	8381	10592	7966	1664	2515	2230	15221	8342	12926	NC_058153.1	3408221	3413077	+	2174	protein_coding	ATP-dependent 6-phosphofructokinase 3-like%2C transcript variant X1 && sp|Q94AA4|PFKA3_ARATH ATP-dependent 6-phosphofructokinase 3 OS=Arabidopsis thaliana OX=3702 GN=PFK3 PE=1 SV=1 && PF00365:Phosphofructokinase	HSF
123192271	LOC123192271	8378	10461	5694	8413	6987	4091	6560	2402	6854	7100	9425	6584	2584	6597	4075	3048	5418	5726	4029	4316	4553	NC_058148.1	11907711	11909122	+	623	protein_coding	copper transport protein ATX1-like && sp|Q94BT9|ATOX1_ARATH Copper transport protein ATX1 OS=Arabidopsis thaliana OX=3702 GN=ATX1 PE=1 SV=2 && -	MIKC_MADS
123204675	LOC123204675	7451	4752	5992	10242	9101	5895	11735	4798	6546	6273	10673	5625	2563	4412	2316	5318	5810	4842	2874	1723	4128	NC_058156.1	3089165	3091377	-	844	protein_coding	iron-sulfur cluster assembly protein 1-like && sp|O49627|ISU1_ARATH Iron-sulfur cluster assembly protein 1 OS=Arabidopsis thaliana OX=3702 GN=ISU1 PE=1 SV=1 && PF01592:NifU-like N terminal domain	-
123221803	LOC123221803	5044	11108	3043	4609	4656	3057	6162	8479	10849	5130	4231	5864	5951	5524	4223	7707	5188	5618	5062	6558	4502	NC_058143.1	18347281	18349674	+	1117	protein_coding	stem-specific protein TSJT1-like && sp|P24805|TSJT1_TOBAC Stem-specific protein TSJT1 OS=Nicotiana tabacum OX=4097 GN=TSJT1 PE=2 SV=1 && PF12481:Aluminium induced protein	NAC
123221239	LOC123221239	1157	5751	883	1877	3355	3282	3747	7121	11390	1266	1470	1581	7860	2920	7650	6606	6874	8400	11703	18179	9318	NC_058143.1	10505155	10507288	-	1797	protein_coding	S-adenosylmethionine synthase%2C transcript variant X1 && sp|A7NVX9|METK2_VITVI S-adenosylmethionine synthase 2 OS=Vitis vinifera OX=29760 GN=METK2 PE=3 SV=1 && PF02773:S-adenosylmethionine synthetase, C-terminal domain|PF02772:S-adenosylmethionine synthetase, central domain|PF00438:S-adenosylmethionine synthetase, N-terminal domain	-
novel.159	-	7426	6717	4942	10842	10410	5676	8047	3520	4486	10699	9995	12399	3749	5311	2429	2374	3539	4302	1577	1830	1722	NC_058149.1	736532	737151	+	620	-	- && - && -	-
123210367	LOC123210367	9056	5675	7075	6009	7080	5938	6425	5092	6389	5802	6431	6103	4841	6797	5025	5046	4756	5552	4151	4629	4069	NC_058139.1	6012349	6016533	-	1757	protein_coding	probable serine incorporator%2C transcript variant X1 && sp|A7S4N4|SERIC_NEMVE Probable serine incorporator OS=Nematostella vectensis OX=45351 GN=serinc PE=3 SV=1 && PF03348:Serine incorporator (Serinc)	bHLH
123204472	LOC123204472	4265	10240	3641	5150	5028	3406	5264	7603	12609	4982	4399	5298	4451	5675	3743	6542	5032	4890	5721	6039	7297	NC_058156.1	11908879	11912358	-	1740	protein_coding	dihydropyrimidine dehydrogenase (NADP(+))%2C chloroplastic-like && sp|Q9LVI9|DPYD_ARATH Dihydropyrimidine dehydrogenase (NADP(+)), chloroplastic OS=Arabidopsis thaliana OX=3702 GN=PYD1 PE=1 SV=1 && PF01180:Dihydroorotate dehydrogenase	-
123225398	LOC123225398	1814	1114	1105	13753	16156	7337	11417	5245	3086	7519	14777	4576	3018	4118	1685	3563	6039	5956	2231	1904	4790	NC_058137.1	26362113	26364443	-	1491	protein_coding	protochlorophyllide reductase%2C chloroplastic && sp|Q41249|PORA_CUCSA Protochlorophyllide reductase, chloroplastic OS=Cucumis sativus OX=3659 GN=PORA PE=2 SV=1 && PF00106:short chain dehydrogenase	C2H2
123227485	LOC123227485	8749	4839	7138	11559	14107	8361	8403	3283	3092	4628	6922	4484	3647	5151	3831	3390	3223	4532	2929	2917	5885	NC_058146.1	1698047	1704163	+	3713	protein_coding	probable E3 ubiquitin ligase SUD1%2C transcript variant X1 && sp|F4JKK0|SUD1_ARATH Probable E3 ubiquitin ligase SUD1 OS=Arabidopsis thaliana OX=3702 GN=SUD1 PE=1 SV=1 && PF12906:RING-variant domain	AP2
123197900	LOC123197900	4071	6078	6167	3202	4943	5965	5014	3884	2674	4756	3690	4247	8551	8597	9671	4804	6480	7959	6397	7121	6146	NC_058151.1	13233320	13235781	+	1907	protein_coding	UDP-glucose 6-dehydrogenase 1%2C transcript variant X1 && sp|Q96558|UGDH1_SOYBN UDP-glucose 6-dehydrogenase 1 OS=Glycine max OX=3847 GN=UGD1 PE=2 SV=1 && PF00984:UDP-glucose/GDP-mannose dehydrogenase family, central domain|PF03721:UDP-glucose/GDP-mannose dehydrogenase family, NAD binding domain|PF03720:UDP-glucose/GDP-mannose dehydrogenase family, UDP binding domain	MYB_related
123200440	LOC123200440	8719	5139	6184	7730	12831	9749	7545	3239	2111	7107	5539	6383	5532	6039	5063	3587	3802	4666	3119	2847	3070	NC_058153.1	25025	31810	+	3949	protein_coding	cellulose synthase A catalytic subunit 1 [UDP-forming]%2C transcript variant X1 && sp|O48946|CESA1_ARATH Cellulose synthase A catalytic subunit 1 [UDP-forming] OS=Arabidopsis thaliana OX=3702 GN=CESA1 PE=1 SV=1 && PF14569:Zinc-binding RING-finger|PF03552:Cellulose synthase	LBD
123193324	LOC123193324	9242	8288	5642	7376	7651	4712	6444	3579	7359	4199	5585	4644	4903	5525	5769	3685	4733	5286	5011	7061	3293	NC_058148.1	8520569	8523488	-	583	protein_coding	ubiquitin-like protein 5 && sp|Q9FGZ9|UBL5_ARATH Ubiquitin-like protein 5 OS=Arabidopsis thaliana OX=3702 GN=UBL5 PE=3 SV=1 && -	-
123198325	LOC123198325	8639	5265	8774	5585	6883	6754	5062	2878	2665	5104	5455	5740	6951	8337	9435	3276	5262	6670	2753	4533	3893	NC_058151.1	5039090	5040972	+	1078	protein_coding	40S ribosomal protein S2-4 && sp|Q9SCM3|RS24_ARATH 40S ribosomal protein S2-4 OS=Arabidopsis thaliana OX=3702 GN=RPS2D PE=2 SV=1 && PF00333:Ribosomal protein S5, N-terminal domain|PF03719:Ribosomal protein S5, C-terminal domain	B3
123199422	LOC123199422	8497	7559	6473	6807	6705	6131	6922	3859	4365	4859	4511	5165	7297	6507	6424	4042	4119	5709	4451	4632	4825	NC_058152.1	1629017	1635124	-	2331	protein_coding	succinate dehydrogenase [ubiquinone] flavoprotein subunit%2C mitochondrial && sp|O82663|SDHA1_ARATH Succinate dehydrogenase [ubiquinone] flavoprotein subunit 1, mitochondrial OS=Arabidopsis thaliana OX=3702 GN=SDH1-1 PE=1 SV=1 && PF02910:Fumarate reductase flavoprotein C-term|PF00890:FAD binding domain	GRAS
123210009	LOC123210009	8466	5512	6147	10916	10229	6877	11390	3357	3302	7397	9613	7838	2604	5222	2624	2681	4824	3996	2239	1062	3504	NC_058139.1	10040871	10043388	+	1222	protein_coding	isoaspartyl peptidase/L-asparaginase 1 && sp|P50287|ASPGA_ARATH Isoaspartyl peptidase/L-asparaginase 1 OS=Arabidopsis thaliana OX=3702 GN=At5g08100 PE=1 SV=2 && PF01112:Asparaginase	NAC
123203398	LOC123203398	9673	5857	11011	6130	7852	6702	4997	3886	1723	5602	6580	5789	5184	7997	6598	2896	4638	5729	3067	3108	4638	NC_058155.1	5521669	5523734	-	849	protein_coding	40S ribosomal protein S18-like && sp|P34788|RS18_ARATH 40S ribosomal protein S18 OS=Arabidopsis thaliana OX=3702 GN=RPS18A PE=1 SV=1 && PF00416:Ribosomal protein S13/S18	Dof
123226119	LOC123226119	1523	7554	2212	2990	3470	2269	4334	7124	9278	7023	5644	6434	4527	6942	3246	9867	6182	4989	5999	4485	13001	NC_058137.1	26406366	26408207	+	1646	protein_coding	NAC domain-containing protein JA2L-like && sp|A0A3Q7HH64|JA2L_SOLLC NAC domain-containing protein JA2L OS=Solanum lycopersicum OX=4081 GN=JA2L PE=2 SV=1 && PF02365:No apical meristem (NAM) protein	NAC
123211871	LOC123211871	8168	7904	6581	7496	6250	6346	6237	2767	1158	10935	8272	13584	5224	5669	1980	5757	5121	4837	1099	419	3124	NC_058139.1	344703	347991	-	2682	protein_coding	metal-nicotianamine transporter YSL1-like && sp|Q6R3L0|YSL1_ARATH Metal-nicotianamine transporter YSL1 OS=Arabidopsis thaliana OX=3702 GN=YSL1 PE=2 SV=2 && PF03169:OPT oligopeptide transporter protein	FAR1
123202804	LOC123202804	9686	7506	9327	10259	10316	6682	5816	4123	5179	3510	5832	3420	2522	4865	3558	4549	5371	4518	2619	2634	6316	NC_058155.1	12543760	12545357	-	852	protein_coding	high mobility group B protein 2-like && sp|O49596|HMGB2_ARATH High mobility group B protein 2 OS=Arabidopsis thaliana OX=3702 GN=HMGB2 PE=1 SV=1 && PF00505:HMG (high mobility group) box	WOX
123207143	LOC123207143	2202	7260	1909	1867	4131	2691	4514	15861	10590	4262	3240	4979	3856	7165	2518	10014	4882	3140	7738	4981	10555	NW_025401153.1	69126	72305	+	1890	protein_coding	amino acid permease 3-like && sp|Q39134|AAP3_ARATH Amino acid permease 3 OS=Arabidopsis thaliana OX=3702 GN=AAP3 PE=1 SV=2 && PF01490:Transmembrane amino acid transporter protein	MYB
123221265	LOC123221265	6111	8290	4922	4800	4908	3697	7523	8534	13219	7983	6368	6512	3314	4522	2488	6520	4530	3874	3925	2445	3847	NC_058143.1	10730207	10733821	-	1118	protein_coding	pyrrolidone-carboxylate peptidase-like%2C transcript variant X2 && - && PF01470:Pyroglutamyl peptidase	-
123209114	LOC123209114	6787	7331	5216	5994	6792	5447	5609	6211	8208	4583	4895	4906	4958	6122	4817	6572	5114	5474	4848	4185	4201	NC_058138.1	3322557	3327011	+	1658	protein_coding	basic leucine zipper and W2 domain-containing protein 2-like && sp|Q6PD83|BZW1A_DANRE Basic leucine zipper and W2 domain-containing protein 1-A OS=Danio rerio OX=7955 GN=bzw1a PE=2 SV=1 && PF02020:eIF4-gamma/eIF5/eIF2-epsilon	-
123211371	LOC123211371	6222	8786	4025	5672	5518	4252	5829	6248	8287	9697	7338	9950	4216	6048	3064	5459	4046	4417	2928	2010	3585	NC_058139.1	3090734	3092511	-	1778	protein_coding	elongation factor Tu%2C chloroplastic && sp|Q43467|EFTU1_SOYBN Elongation factor Tu, chloroplastic OS=Glycine max OX=3847 GN=TUFA PE=3 SV=1 && PF03143:Elongation factor Tu C-terminal domain|PF03144:Elongation factor Tu domain 2|PF00009:Elongation factor Tu GTP binding domain	NAC
123200621	LOC123200621	4587	3557	4024	3974	5342	5804	4253	6678	5034	4026	3894	4540	6846	4330	7037	4769	4950	5915	8899	9707	9243	NC_058153.1	8309378	8315716	-	2752	protein_coding	NADPH--cytochrome P450 reductase 2-like && sp|Q9SUM3|NCPR2_ARATH NADPH--cytochrome P450 reductase 2 OS=Arabidopsis thaliana OX=3702 GN=ATR2 PE=1 SV=1 && PF00175:Oxidoreductase NAD-binding domain|PF00667:FAD binding domain|PF00258:Flavodoxin	FAR1
123200759	LOC123200759	2438	6829	2634	4047	3209	2845	4269	3635	6937	2557	3086	3013	5137	3431	7840	3645	6069	5705	11623	20420	8029	NC_058138.1	16242365	16244698	+	772	protein_coding	cysteine proteinase inhibitor-like && sp|Q06445|CYTI_VIGUN Cysteine proteinase inhibitor OS=Vigna unguiculata OX=3917 PE=1 SV=1 && -	bHLH
123199555	LOC123199555	42	19	62	289	1440	6047	1534	11	217	82	29	3	27273	2269	22587	530	1146	8195	13967	30807	642	NC_058138.1	22457260	22461251	-	2112	protein_coding	beta-glucosidase BoGH3B-like%2C transcript variant X1 && sp|A7LXU3|BGH3B_BACO1 Beta-glucosidase BoGH3B OS=Bacteroides ovatus (strain ATCC 8483 / DSM 1896 / JCM 5824 / NCTC 11153) OX=411476 GN=BACOVA_02659 PE=1 SV=1 && PF01915:Glycosyl hydrolase family 3 C-terminal domain|PF00933:Glycosyl hydrolase family 3 N terminal domain	C2H2
123214996	LOC123214996	4990	6714	6077	4145	4782	4644	6005	4647	5297	6174	5486	6714	7680	6431	6479	5046	5092	6401	4569	6057	3755	NC_058140.1	2678163	2686524	+	2209	protein_coding	phosphoglucomutase%2C cytoplasmic%2C transcript variant X3 && sp|Q9ZSQ4|PGMC_POPTN Phosphoglucomutase, cytoplasmic OS=Populus tremula OX=113636 GN=PGM1 PE=2 SV=1 && PF02880:Phosphoglucomutase/phosphomannomutase, alpha/beta/alpha domain III|PF02878:Phosphoglucomutase/phosphomannomutase, alpha/beta/alpha domain I|PF02879:Phosphoglucomutase/phosphomannomutase, alpha/beta/alpha domain II|PF00408:Phos…	-
123221255	LOC123221255	9712	3823	5960	12192	14259	7643	7681	3905	3702	3740	5925	2941	2858	5131	2626	3513	4729	3944	3291	2537	6976	NC_058143.1	18058544	18061763	+	1977	protein_coding	FRIGIDA-like protein 4a && sp|Q9LUV4|FRL4A_ARATH FRIGIDA-like protein 4a OS=Arabidopsis thaliana OX=3702 GN=FRL4A PE=2 SV=1 && PF07899:Frigida-like protein	GRF
123227309	LOC123227309	4575	3398	2846	8333	9103	10748	4873	2121	2369	3872	3244	3193	9064	5073	11932	2626	4671	5186	7181	7724	4827	NC_058146.1	674460	681718	-	2564	protein_coding	oligopeptide transporter 4 && sp|Q9FME8|OPT4_ARATH Oligopeptide transporter 4 OS=Arabidopsis thaliana OX=3702 GN=OPT4 PE=1 SV=1 && PF03169:OPT oligopeptide transporter protein	M-type_MADS
123194156	LOC123194156	2014	5020	1936	2166	3581	1697	3563	17700	23130	3324	3253	4000	3749	3450	2577	9976	3829	3152	7674	5332	5522	NC_058149.1	8374549	8387569	-	4893	protein_coding	pyrophosphate-energized vacuolar membrane proton pump-like && sp|P21616|AVP_VIGRR Pyrophosphate-energized vacuolar membrane proton pump OS=Vigna radiata var. radiata OX=3916 PE=1 SV=4 && PF03030:Inorganic H+ pyrophosphatase|PF02153:Prephenate dehydrogenase	B3
123209535	LOC123209535	3949	5274	2977	2600	4135	4878	2749	4625	4775	2884	2743	4327	11641	4358	16081	5330	4494	7092	6582	11448	3526	NC_058138.1	4409708	4414390	+	1712	protein_coding	ATP-citrate synthase alpha chain protein 2 && sp|Q2QZ86|ACLA2_ORYSJ ATP-citrate synthase alpha chain protein 2 OS=Oryza sativa subsp. japonica OX=39947 GN=ACLA-2 PE=2 SV=2 && PF16114:ATP citrate lyase citrate-binding|PF08442:ATP-grasp domain	-
123197055	LOC123197055	4563	1592	4192	6867	11822	5529	6561	1320	566	6183	12042	1556	3935	7747	5019	3954	8834	7881	2606	3746	9770	NC_058150.1	5362129	5363285	+	1157	protein_coding	ethylene-responsive transcription factor 9 && sp|Q9LW49|ERF4_NICSY Ethylene-responsive transcription factor 4 OS=Nicotiana sylvestris OX=4096 GN=ERF4 PE=2 SV=1 && PF00847:AP2 domain	ERF
123212172	LOC123212172	12656	3090	12452	569	1031	4350	1804	26	53	639	774	363	24876	6478	25853	192	1686	14344	2433	2104	488	NC_058139.1	8582161	8584611	-	1716	protein_coding	trimethyltridecatetraene synthase-like && sp|A0A1D6F9Y9|C92C6_MAIZE Trimethyltridecatetraene synthase OS=Zea mays OX=4577 GN=CYP92C6 PE=1 SV=1 && PF00067:Cytochrome P450	bHLH
123193718	LOC123193718	4814	7880	4946	4983	6341	4708	5125	6829	6208	6661	4985	8029	4971	5225	3705	6949	4155	4332	5497	4092	5387	NC_058148.1	6122529	6137593	+	3969	protein_coding	ubiquitin C-terminal hydrolase 12-like%2C transcript variant X1 && sp|Q84WU2|UBP13_ARATH Ubiquitin C-terminal hydrolase 13 OS=Arabidopsis thaliana OX=3702 GN=UBP13 PE=1 SV=1 && PF14533:Ubiquitin-specific protease C-terminal|PF00917:MATH domain|PF12436:ICP0-binding domain of Ubiquitin-specific protease 7|PF00443:Ubiquitin carboxyl-terminal hydrolase	Nin-like
123204963	LOC123204963	3203	6216	4537	1736	2256	5297	3947	3947	3439	4571	3284	7157	8314	7493	10514	5207	4894	6716	9651	9505	3620	NC_058156.1	1094476	1102773	-	2422	protein_coding	long chain acyl-CoA synthetase 4-like && sp|Q9T0A0|LACS4_ARATH Long chain acyl-CoA synthetase 4 OS=Arabidopsis thaliana OX=3702 GN=LACS4 PE=2 SV=1 && PF00501:AMP-binding enzyme	WRKY
123221290	LOC123221290	938	658	1583	940	1451	3652	1864	101	647	704	1643	190	15918	3524	12258	853	14258	9407	14052	25808	5045	NC_058143.1	17916316	17920635	-	1888	protein_coding	sugar transport protein 13 && sp|Q94AZ2|STP13_ARATH Sugar transport protein 13 OS=Arabidopsis thaliana OX=3702 GN=STP13 PE=1 SV=2 && PF00083:Sugar (and other) transporter	SBP
123197435	LOC123197435	17	19	0	7	36	241	3141	15	3204	80	83	0	5840	2606	5556	994	2560	9417	21098	58332	1707	NC_058151.1	5795406	5797047	-	1328	protein_coding	glucan endo-1%2C3-beta-glucosidase%2C basic isoform-like && sp|P52408|E13B_PRUPE Glucan endo-1,3-beta-glucosidase, basic isoform OS=Prunus persica OX=3760 GN=GNS1 PE=3 SV=1 && PF00332:Glycosyl hydrolases family 17	Dof
123223683	LOC123223683	5194	5300	3962	10883	10861	7043	7695	4231	5029	8141	9543	7700	3106	5289	2148	3742	4428	3924	2104	1217	3398	NC_058144.1	8110481	8114587	-	2610	protein_coding	ATP-dependent zinc metalloprotease FTSH 2%2C chloroplastic-like%2C transcript variant X3 && sp|O80860|FTSH2_ARATH ATP-dependent zinc metalloprotease FTSH 2, chloroplastic OS=Arabidopsis thaliana OX=3702 GN=FTSH2 PE=1 SV=1 && PF17862:AAA+ lid domain|PF01434:Peptidase family M41|PF00004:ATPase family associated with various cellular activities (AAA)	WRKY
123194376	LOC123194376	6996	7492	6087	5752	6957	5953	6795	4630	4648	7372	5933	6687	5157	5782	4095	4694	4054	4561	4182	3044	4017	NC_058137.1	19095569	19109468	+	2632	protein_coding	probable cytosolic oligopeptidase A && sp|Q94AM1|OOPDA_ARATH Organellar oligopeptidase A, chloroplastic/mitochondrial OS=Arabidopsis thaliana OX=3702 GN=OOP PE=1 SV=1 && PF01432:Peptidase family M3	MIKC_MADS
123201540	LOC123201540	7222	5603	6555	6173	6906	6733	6956	3908	3893	5412	5192	5936	6212	6378	6057	4722	3448	4694	3564	4160	4987	NC_058154.1	171507	176158	+	2754	protein_coding	cell division cycle protein 48 homolog && sp|P54774|CDC48_SOYBN Cell division cycle protein 48 homolog OS=Glycine max OX=3847 GN=CDC48 PE=2 SV=1 && PF02933:Cell division protein 48 (CDC48), domain 2|PF00004:ATPase family associated with various cellular activities (AAA)|PF02359:Cell division protein 48 (CDC48), N-terminal domain|PF17862:AAA+ lid domain	FAR1
123216095	LOC123216095	4169	6780	3726	4870	5305	3641	6149	8768	7341	5709	4344	6195	4752	6314	3750	6692	4389	5242	4852	4056	7591	NC_058141.1	7234053	7239033	-	4041	protein_coding	F-box/kelch-repeat protein SKIP11-like%2C transcript variant X3 && sp|Q8L736|SKI11_ARATH F-box/kelch-repeat protein SKIP11 OS=Arabidopsis thaliana OX=3702 GN=SKIP11 PE=1 SV=2 && PF01344:Kelch motif	bHLH
123230315	LOC123230315	5718	3532	2471	3809	3871	2548	5127	616	2484	987	2218	286	9548	5661	10425	991	7644	13149	10361	15897	7027	NC_058148.1	6893069	6894242	+	1174	protein_coding	probable carboxylesterase 17 && sp|Q9LFR7|CXE17_ARATH Probable carboxylesterase 17 OS=Arabidopsis thaliana OX=3702 GN=CXE17 PE=1 SV=1 && PF07859:alpha/beta hydrolase fold	NAC
123197807	LOC123197807	5350	9401	3882	4114	4032	3398	5890	7307	10591	8178	6188	9668	3409	5529	2292	6990	4246	4460	3768	2745	2673	NC_058151.1	11463899	11472106	-	2233	protein_coding	plastidic glucose transporter 4 && sp|Q56ZZ7|PLST4_ARATH Plastidic glucose transporter 4 OS=Arabidopsis thaliana OX=3702 GN=At5g16150 PE=1 SV=2 && -	SBP
123201089	LOC123201089	10778	3987	16947	9226	16160	9295	6278	920	473	9863	10624	7548	1569	3713	1145	697	1919	2382	230	81	275	NC_058138.1	16705585	16712069	-	2807	protein_coding	alpha-glucan phosphorylase%2C H isozyme && sp|P32811|PHSH_SOLTU Alpha-glucan phosphorylase, H isozyme OS=Solanum tuberosum OX=4113 PE=1 SV=1 && PF00343:Carbohydrate phosphorylase	GeBP
123195536	LOC123195536	2403	8500	2115	2252	2799	1934	3454	16069	17558	6344	3674	7081	2832	4141	1482	13201	3627	2592	5696	1791	4507	NC_058150.1	1955086	1962413	+	4166	protein_coding	uncharacterized LOC123195536%2C transcript variant X3 && - && -	ERF
123216583	LOC123216583	1727	3554	1387	4477	3426	4423	5998	12392	17369	2982	2176	2947	2396	5810	2011	6290	2805	1693	10338	5346	14470	NC_058141.1	18517326	18520591	+	1977	protein_coding	uncharacterized LOC123216583 && - && -	-
123226736	LOC123226736	3158	18312	740	1037	1337	581	4080	12082	24070	4259	2297	6135	3942	2905	1148	12974	2120	2490	3810	4415	1914	NC_058137.1	19403902	19408671	+	2328	protein_coding	phosphoenolpyruvate carboxykinase (ATP) 1-like && sp|Q9T074|PCKA1_ARATH Phosphoenolpyruvate carboxykinase (ATP) 1 OS=Arabidopsis thaliana OX=3702 GN=PCK1 PE=1 SV=1 && PF01293:Phosphoenolpyruvate carboxykinase	VOZ
123225038	LOC123225038	295	1097	556	233	456	5269	970	50	94	120	162	88	9430	9867	15673	1021	8509	15923	19287	20549	4093	NC_058145.1	16377689	16379211	-	1360	protein_coding	loganic acid O-methyltransferase-like && sp|B2KPR3|LAMT_CATRO Loganic acid O-methyltransferase OS=Catharanthus roseus OX=4058 GN=LAMT PE=1 SV=1 && PF03492:SAM dependent carboxyl methyltransferase	MYB_related
123195101	LOC123195101	1020	676	1969	894	4057	3728	5898	1699	270	8659	11918	518	3604	10098	4749	6134	17512	11179	4212	5035	9900	NC_058149.1	10585846	10587556	-	1711	protein_coding	protein ALP1-like && - && PF13359:DDE superfamily endonuclease	Trihelix
123220886	LOC123220886	4484	6738	4112	4645	7583	3614	4184	7939	6676	8526	5233	8302	3681	5411	2109	9522	6545	5669	2804	1570	4338	NC_058143.1	11264151	11268022	-	2760	protein_coding	probable protein phosphatase 2C 33%2C transcript variant X1 && sp|Q9M8R7|P2C33_ARATH Probable protein phosphatase 2C 33 OS=Arabidopsis thaliana OX=3702 GN=PPC6-1 PE=1 SV=1 && PF00481:Protein phosphatase 2C	B3
123223628	LOC123223628	12828	662	4335	23474	27480	19775	5548	200	338	1856	6504	1231	877	1334	786	233	2541	2073	69	151	1089	NC_058144.1	6514109	6515323	-	1038	protein_coding	fruit protein pKIWI501-like && - && -	-
123200783	LOC123200783	7392	5644	6872	6611	7686	6491	8311	3521	3217	5289	5642	5326	4791	6360	4964	3881	4095	4817	3755	3690	4976	NC_058153.1	5354801	5359384	+	1697	protein_coding	eukaryotic initiation factor 4A-11%2C transcript variant X2 && sp|Q40465|IF411_TOBAC Eukaryotic initiation factor 4A-11 OS=Nicotiana tabacum OX=4097 PE=2 SV=1 && PF00271:Helicase conserved C-terminal domain|PF00270:DEAD/DEAH box helicase	bZIP
123203269	LOC123203269	7193	5757	5000	6431	12698	6982	5834	3412	2497	6217	5518	7675	5016	5091	3772	3671	2796	4774	4331	2871	5739	NC_058155.1	9899318	9915131	-	11525	protein_coding	E3 ubiquitin-protein ligase UPL2-like%2C transcript variant X1 && sp|Q8GY23|UPL1_ARATH E3 ubiquitin-protein ligase UPL1 OS=Arabidopsis thaliana OX=3702 GN=UPL1 PE=1 SV=3 && PF06025:Domain of Unknown Function (DUF913)|PF14377:Ubiquitin binding region|PF00627:UBA/TS-N domain|PF00632:HECT-domain (ubiquitin-transferase)|PF06012:Domain of Unknown Function (DUF908)	bHLH
123195945	LOC123195945	5668	7705	4101	6580	5233	4088	6474	5451	10294	5014	4524	5711	4585	4868	3536	4945	4160	4182	4583	4003	7432	NC_058150.1	8670300	8675352	+	1851	protein_coding	citrate synthase%2C glyoxysomal && sp|P49299|CYSZ_CUCMA Citrate synthase, glyoxysomal OS=Cucurbita maxima OX=3661 PE=1 SV=1 && PF00285:Citrate synthase, C-terminal domain	-
123193395	LOC123193395	10025	10432	7915	3689	5038	5007	3203	4151	6631	8625	6184	9994	4390	6041	4699	4928	3221	3968	1826	2117	901	NC_058148.1	7740363	7743873	+	1812	protein_coding	transaldolase-like && sp|A8KYS5|TAL_FRASN Transaldolase OS=Frankia sp. (strain EAN1pec) OX=298653 GN=tal PE=3 SV=1 && PF00923:Transaldolase/Fructose-6-phosphate aldolase	bHLH
123209253	LOC123209253	3125	4549	2454	2739	3031	3443	5954	5595	8744	2467	2279	2469	6564	5950	7133	4233	3559	5295	11578	11908	9848	NC_058138.1	4307185	4310697	+	1204	protein_coding	pyrrolidone-carboxylate peptidase-like%2C transcript variant X2 && - && PF01470:Pyroglutamyl peptidase	-
123206933	LOC123206933	5706	6381	4188	3080	4839	7742	3730	5090	4253	4673	3104	4786	8630	7916	9423	4554	3790	6228	5253	6061	3464	NC_058138.1	17192914	17199014	-	3853	protein_coding	ubiquitin-activating enzyme E1 1-like%2C transcript variant X2 && sp|P93028|UBE11_ARATH Ubiquitin-activating enzyme E1 1 OS=Arabidopsis thaliana OX=3702 GN=UBA1 PE=1 SV=1 && PF00899:ThiF family|PF16191:Ubiquitin-activating enzyme E1 four-helix bundle|PF16190:Ubiquitin-activating enzyme E1 FCCH domain|PF10585:Ubiquitin-activating enzyme active site|PF09358:Ubiquitin fold domain	LBD
123198768	LOC123198768	8402	7577	6356	8142	8683	5287	10751	4918	3651	6651	5971	6062	3302	3975	1713	5478	5572	4645	1261	1073	3364	NC_058152.1	853453	857793	+	2313	protein_coding	probable protein phosphatase 2C 60%2C transcript variant X1 && sp|Q5Z8P0|P2C60_ORYSJ Probable protein phosphatase 2C 60 OS=Oryza sativa subsp. japonica OX=39947 GN=Os06g0717800 PE=2 SV=1 && PF00481:Protein phosphatase 2C	CAMTA
123226901	LOC123226901	1202	537	1161	2398	4581	3721	3910	694	515	2163	5176	256	5233	6422	5979	3517	19205	13146	6930	17183	8542	NC_058146.1	6360950	6361924	-	975	protein_coding	NDR1/HIN1-like protein 3 && sp|Q9FNH6|NHL3_ARATH NDR1/HIN1-like protein 3 OS=Arabidopsis thaliana OX=3702 GN=NHL3 PE=1 SV=1 && PF03168:Late embryogenesis abundant protein	bZIP
123224717	LOC123224717	7521	5262	7784	4908	6186	5887	4651	3477	2461	5611	5799	5652	5958	7752	7400	3565	5011	5725	3229	3747	4747	NC_058145.1	14641956	14644581	-	987	protein_coding	60S ribosomal protein L10a-3-like && sp|P59231|R10A3_ARATH 60S ribosomal protein L10a-3 OS=Arabidopsis thaliana OX=3702 GN=RPL10AC PE=1 SV=1 && PF00687:Ribosomal protein L1p/L10e family	bZIP
123193688	LOC123193688	6154	5784	3828	5296	7791	6339	6024	5738	4608	7290	5240	7475	5778	5974	4147	4572	3360	4128	4589	3231	4713	NC_058148.1	15901718	15910296	-	4587	protein_coding	enhancer of mRNA-decapping protein 4-like%2C transcript variant X1 && sp|Q9LTT8|VCS_ARATH Enhancer of mRNA-decapping protein 4 OS=Arabidopsis thaliana OX=3702 GN=VCS PE=1 SV=1 && PF16529:WD40 region of Ge1, enhancer of mRNA-decapping protein	-
123201910	LOC123201910	4602	4588	5145	3474	6383	4142	3491	3525	2185	3689	3169	3572	10432	9812	14463	4520	3809	6960	4231	6206	3523	NC_058154.1	9817422	9822865	+	3327	protein_coding	phosphoenolpyruvate carboxylase%2C housekeeping isozyme && sp|Q02909|CAPP1_SOYBN Phosphoenolpyruvate carboxylase, housekeeping isozyme OS=Glycine max OX=3847 GN=PPC16 PE=2 SV=1 && PF00311:Phosphoenolpyruvate carboxylase	-
123196540	LOC123196540	6160	4917	5144	5324	6943	5845	5756	4963	4579	4644	4965	5087	5586	6672	6225	4836	4306	5929	4404	5296	4235	NC_058150.1	484705	488325	+	2122	protein_coding	transmembrane 9 superfamily member 2-like && sp|Q940S0|TMN2_ARATH Transmembrane 9 superfamily member 2 OS=Arabidopsis thaliana OX=3702 GN=TMN2 PE=2 SV=1 && PF02990:Endomembrane protein 70	FAR1
123224367	LOC123224367	14269	9314	8404	20914	16570	5876	7427	2335	4467	2036	4299	9091	443	896	160	793	877	1078	577	318	1631	NC_058137.1	24429976	24432191	-	2216	protein_coding	9-cis-epoxycarotenoid dioxygenase NCED1%2C chloroplastic-like && sp|O24023|NCED1_SOLLC 9-cis-epoxycarotenoid dioxygenase NCED1, chloroplastic OS=Solanum lycopersicum OX=4081 GN=NCED1 PE=1 SV=2 && PF03055:Retinal pigment epithelial membrane protein	-
123230189	LOC123230189	4082	4227	8416	2081	2648	4754	2942	2907	2089	3670	2293	5042	8248	10455	11460	6127	4685	10217	6404	3984	5025	NC_058147.1	197594	202198	-	2811	protein_coding	endoplasmin homolog && sp|P35016|ENPL_CATRO Endoplasmin homolog OS=Catharanthus roseus OX=4058 GN=HSP90 PE=2 SV=1 && PF00183:Hsp90 protein|PF02518:Histidine kinase-, DNA gyrase B-, and HSP90-like ATPase	bZIP
123218650	LOC123218650	12319	3728	16167	6538	7608	6069	6564	675	419	8047	8474	7092	3737	6141	3684	1788	3453	5244	1108	1048	1364	NC_058142.1	544506	545886	-	821	protein_coding	umecyanin-like && - && PF02298:Plastocyanin-like domain	HD-ZIP
123201991	LOC123201991	3091	11176	3599	3267	3177	2473	3270	11008	10016	7604	4169	10084	2843	3804	1728	11051	4397	3488	4050	1779	5191	NC_058154.1	1664622	1670491	+	2880	protein_coding	acetyl-coenzyme A carboxylase carboxyl transferase subunit alpha%2C chloroplastic && sp|Q9LD43|ACCA_ARATH Acetyl-coenzyme A carboxylase carboxyl transferase subunit alpha, chloroplastic OS=Arabidopsis thaliana OX=3702 GN=CAC3 PE=1 SV=1 && PF03255:Acetyl co-enzyme A carboxylase carboxyltransferase alpha subunit	-
123211867	LOC123211867	4836	10953	4152	4554	5330	2665	5247	8616	13270	6533	4752	7137	3886	4023	1518	8670	3903	3440	2705	1434	3631	NC_058139.1	8618780	8624838	+	1947	protein_coding	aldehyde dehydrogenase family 7 member B4-like && sp|Q9SYG7|AL7B4_ARATH Aldehyde dehydrogenase family 7 member B4 OS=Arabidopsis thaliana OX=3702 GN=ALDH7B4 PE=2 SV=3 && PF00171:Aldehyde dehydrogenase family	bHLH
123218770	LOC123218770	7981	7818	7051	6081	7794	3526	4870	1271	525	9608	9048	9036	4399	5051	1535	4199	8367	7838	835	835	2972	NC_058142.1	5448398	5454697	-	2918	protein_coding	pyrophosphate-energized vacuolar membrane proton pump-like && sp|P21616|AVP_VIGRR Pyrophosphate-energized vacuolar membrane proton pump OS=Vigna radiata var. radiata OX=3916 PE=1 SV=4 && PF03030:Inorganic H+ pyrophosphatase	B3
123193191	LOC123193191	1508	1162	2064	1065	4241	4560	5795	2001	490	8412	9891	637	5296	9820	5898	5978	15124	11877	3491	3789	7385	NC_058148.1	10019959	10022932	+	2463	protein_coding	zinc finger CCCH domain-containing protein 29-like && sp|Q9XEE6|C3H29_ARATH Zinc finger CCCH domain-containing protein 29 OS=Arabidopsis thaliana OX=3702 GN=At2g40140 PE=1 SV=1 && PF12796:Ankyrin repeats (3 copies)	C3H
123227637	LOC123227637	4656	7525	4438	4304	5752	5265	4127	4097	4192	4764	4260	6504	6430	6080	7546	5215	4366	5215	4897	5909	4856	NC_058146.1	4811385	4817241	+	3528	protein_coding	2-oxoglutarate dehydrogenase%2C mitochondrial-like && sp|Q54JE4|ODO1_DICDI 2-oxoglutarate dehydrogenase, mitochondrial OS=Dictyostelium discoideum OX=44689 GN=ogdh PE=3 SV=1 && PF16078:2-oxoglutarate dehydrogenase N-terminus|PF16870:2-oxoglutarate dehydrogenase C-terminal|PF00676:Dehydrogenase E1 component|PF02779:Transketolase, pyrimidine binding domain	-
123225921	LOC123225921	2727	4006	2769	1901	2130	4056	3636	5592	5520	2443	1996	2941	7655	7004	9935	4358	4125	6880	10479	14754	5454	NC_058145.1	8992099	8995629	-	1792	protein_coding	pyruvate kinase%2C cytosolic isozyme && sp|Q42954|KPYC_TOBAC Pyruvate kinase, cytosolic isozyme OS=Nicotiana tabacum OX=4097 PE=2 SV=1 && PF02887:Pyruvate kinase, alpha/beta domain|PF00224:Pyruvate kinase, barrel domain	bZIP
123198523	LOC123198523	16975	8343	14955	6452	6418	5029	4781	1875	1209	2696	4227	3116	3243	5049	5691	2156	4505	5818	1532	2403	3593	NC_058152.1	11600551	11601490	-	652	protein_coding	glycine-rich RNA-binding protein 7-like && sp|P49310|GRP1_SINAL Glycine-rich RNA-binding protein GRP1A OS=Sinapis alba OX=3728 PE=2 SV=1 && PF00076:RNA recognition motif. (a.k.a. RRM, RBD, or RNP domain)	NF-YA
123194792	LOC123194792	7622	4459	4409	5476	8082	6236	4881	2740	2250	3751	4709	5006	6948	5077	7831	3324	4331	5599	5537	7082	4622	NC_058149.1	4176959	4182617	-	2756	protein_coding	NADPH--cytochrome P450 reductase 2-like && sp|Q9SUM3|NCPR2_ARATH NADPH--cytochrome P450 reductase 2 OS=Arabidopsis thaliana OX=3702 GN=ATR2 PE=1 SV=1 && PF00175:Oxidoreductase NAD-binding domain|PF00258:Flavodoxin|PF00667:FAD binding domain	FAR1
123196916	LOC123196916	500	118	909	1202	3113	4830	2031	12	222	268	734	58	18952	4048	17841	714	5685	9148	13949	22996	2628	NC_058150.1	3907394	3911113	+	1693	protein_coding	lysine histidine transporter 1-like && sp|Q9FKS8|LHT1_ARATH Lysine histidine transporter 1 OS=Arabidopsis thaliana OX=3702 GN=LHT1 PE=1 SV=1 && PF01490:Transmembrane amino acid transporter protein	MYB
123209692	LOC123209692	7054	6138	6811	4555	4825	4805	5524	5857	5107	5418	5389	5729	3320	5501	4237	5742	5162	5368	4274	4054	4750	NC_058138.1	17725852	17729802	+	1080	protein_coding	ubiquitin-conjugating enzyme E2 7 && sp|Q42541|UBC13_ARATH Ubiquitin-conjugating enzyme E2 13 OS=Arabidopsis thaliana OX=3702 GN=UBC13 PE=2 SV=1 && PF00179:Ubiquitin-conjugating enzyme	ERF
123226215	LOC123226215	1427	7116	2622	2839	2526	4389	4848	11306	12960	6304	2915	7501	4263	6235	3298	8454	2823	3693	5144	2023	6912	NC_058145.1	17211193	17214638	-	2295	protein_coding	cytochrome P450 85A-like%2C transcript variant X2 && sp|Q69F95|C85A_PHAVU Cytochrome P450 85A OS=Phaseolus vulgaris OX=3885 GN=BA13 PE=3 SV=2 && PF00067:Cytochrome P450	NAC
123207647	LOC123207647	6327	5626	6057	4245	6263	6220	4771	4879	4040	6872	5537	7315	5946	6079	5681	4247	3891	4112	3425	3049	4862	NC_058138.1	3314500	3319555	+	3476	protein_coding	leucine--tRNA ligase%2C cytoplasmic-like && sp|F4I116|SYLC_ARATH Leucine--tRNA ligase, cytoplasmic OS=Arabidopsis thaliana OX=3702 GN=At1g09620 PE=1 SV=1 && PF08264:Anticodon-binding domain of tRNA|PF00133:tRNA synthetases class I (I, L, M and V)	-
123223059	LOC123223059	3981	7939	4257	2439	2824	2672	4673	12470	8893	6791	5078	8509	3034	4504	1480	10294	5028	3128	3606	1981	5780	NC_058144.1	4353704	4362952	+	3876	protein_coding	protein MEI2-like 1%2C transcript variant X1 && sp|Q64M78|OML4_ORYSJ Protein MEI2-like 4 OS=Oryza sativa subsp. japonica OX=39947 GN=ML4 PE=2 SV=1 && -	Nin-like
123214371	LOC123214371	7322	6057	6575	6216	6921	5422	5336	4328	5091	4057	4983	4476	5015	5792	5816	4301	5041	5304	3042	3971	4199	NC_058140.1	19303645	19312213	+	1873	protein_coding	mitotic checkpoint protein BUB3.3-like && sp|F4I241|BUB33_ARATH Mitotic checkpoint protein BUB3.3 OS=Arabidopsis thaliana OX=3702 GN=BUB3.3 PE=2 SV=1 && PF01287:Eukaryotic elongation factor 5A hypusine, DNA-binding OB fold	bHLH
123212770	LOC123212770	6453	5035	5248	8420	7626	6157	9669	4299	3932	6956	8273	6534	3297	4566	1970	3740	4673	3585	2893	1356	4581	NC_058140.1	21114292	21120320	+	1896	protein_coding	carotenoid 9%2C10(9'%2C10')-cleavage dioxygenase 1 && sp|Q8LP17|CCD1_PEA Carotenoid 9,10(9',10')-cleavage dioxygenase 1 OS=Pisum sativum OX=3888 GN=CCD1 PE=2 SV=1 && PF03055:Retinal pigment epithelial membrane protein	-
123221245	LOC123221245	6091	5225	4702	6453	12263	5416	5557	4679	2725	8100	5286	7923	4726	4592	3349	4156	3056	3670	3389	2252	5625	NC_058143.1	17254275	17276211	+	11558	protein_coding	chromatin structure-remodeling complex protein SYD-like%2C transcript variant X2 && sp|F4IHS2|SYD_ARATH Chromatin structure-remodeling complex protein SYD OS=Arabidopsis thaliana OX=3702 GN=SYD PE=1 SV=1 && PF14619:Snf2-ATP coupling, chromatin remodelling complex|PF00271:Helicase conserved C-terminal domain|PF00176:SNF2 family N-terminal domain	bHLH
123200425	LOC123200425	5206	7108	4774	4773	7001	5092	5209	6166	4977	5016	5745	6360	4719	5425	3721	4740	4906	4648	4210	3106	6278	NC_058153.1	4788906	4794858	-	2544	protein_coding	polyadenylate-binding protein-interacting protein 7 && sp|O64843|CID7_ARATH Polyadenylate-binding protein-interacting protein 7 OS=Arabidopsis thaliana OX=3702 GN=CID7 PE=1 SV=1 && PF08590:Domain of unknown function (DUF1771)	C3H
123213644	LOC123213644	4473	7217	3805	3125	4244	4254	4746	7467	7909	4856	3691	5999	5391	5756	5092	6877	5112	5059	4966	4439	4687	NC_058140.1	13164912	13170670	+	1914	protein_coding	V-type proton ATPase subunit B 1 && sp|Q43432|VATB1_GOSHI V-type proton ATPase subunit B 1 OS=Gossypium hirsutum OX=3635 PE=2 SV=1 && PF00006:ATP synthase alpha/beta family, nucleotide-binding domain|PF02874:ATP synthase alpha/beta family, beta-barrel domain	MYB_related
123214444	LOC123214444	7736	5014	7763	6189	6738	5225	5718	3856	3949	6939	8275	6425	3206	4989	2612	3966	5963	4244	2695	2319	4996	NC_058140.1	17535911	17539789	+	1251	protein_coding	hypersensitive-induced response protein 1%2C transcript variant X1 && sp|Q9CAR7|HIR2_ARATH Hypersensitive-induced response protein 2 OS=Arabidopsis thaliana OX=3702 GN=HIR2 PE=1 SV=1 && PF01145:SPFH domain / Band 7 family	-
123228020	LOC123228020	5749	6006	5256	5155	7189	5366	6066	5117	4990	5723	5054	6180	5148	5658	4821	5328	3754	4890	3733	3845	3748	NC_058146.1	3144369	3151596	-	2847	protein_coding	V-type proton ATPase subunit a2-like && sp|Q8W4S4|VHAA3_ARATH V-type proton ATPase subunit a3 OS=Arabidopsis thaliana OX=3702 GN=VHA-a3 PE=1 SV=1 && PF01496:V-type ATPase 116kDa subunit family	bHLH
123227671	LOC123227671	1379	3729	1451	773	1208	3224	2056	2295	886	1967	1186	2113	9405	7769	11233	5772	10457	13131	11018	13179	4451	NC_058146.1	4726305	4728866	+	2220	protein_coding	heat shock cognate 70 kDa protein 2 && sp|Q9LHA8|HS704_ARATH Heat shock 70 kDa protein 4 OS=Arabidopsis thaliana OX=3702 GN=HSP70-4 PE=1 SV=1 && PF00012:Hsp70 protein	FAR1
123208947	LOC123208947	5148	7186	6094	4234	4906	4404	5965	5488	7399	5332	4868	6575	4780	5815	4952	5382	4266	5149	3575	3941	3173	NC_058138.1	17567529	17571170	-	1123	protein_coding	triosephosphate isomerase%2C cytosolic && sp|P21820|TPIS_COPJA Triosephosphate isomerase, cytosolic OS=Coptis japonica OX=3442 PE=2 SV=1 && PF00121:Triosephosphate isomerase	bHLH
123223921	LOC123223921	2331	2511	1274	937	1207	5659	2834	621	652	1868	1508	2983	10318	7528	16382	2083	3929	10329	13617	17609	2331	NC_058144.1	3334393	3338320	-	1768	protein_coding	UDP-glucuronic acid decarboxylase 2-like && sp|Q9LZI2|UXS2_ARATH UDP-glucuronic acid decarboxylase 2 OS=Arabidopsis thaliana OX=3702 GN=UXS2 PE=1 SV=1 && PF16363:GDP-mannose 4,6 dehydratase	Trihelix
123217164	LOC123217164	2972	1546	1773	15568	15095	6516	8598	3096	2450	8978	14435	5621	1673	2808	1044	2283	4553	3623	1484	780	3381	NC_058141.1	12561622	12563298	+	1136	protein_coding	chlorophyll a-b binding protein%2C chloroplastic-like && sp|P13869|CB12_PETHY Chlorophyll a-b binding protein, chloroplastic OS=Petunia hybrida OX=4102 PE=2 SV=1 && PF00504:Chlorophyll A-B binding protein	M-type_MADS
123196646	LOC123196646	6352	6595	7000	4259	4047	4659	4685	5227	6359	5454	4460	5861	4433	6281	5478	5092	4635	5242	3403	4395	4328	NC_058150.1	7376091	7377672	+	942	protein_coding	eukaryotic translation initiation factor 1A%2C transcript variant X2 && sp|P56331|IF1A_ONOVI Eukaryotic translation initiation factor 1A OS=Onobrychis viciifolia OX=3882 PE=2 SV=2 && PF01176:Translation initiation factor 1A / IF-1	-
123221247	LOC123221247	5880	5332	4828	4559	6251	6098	5350	1755	2097	2868	3092	2592	7944	7101	9578	2079	3754	6698	7170	8784	4414	NC_058143.1	17277848	17284892	+	2029	protein_coding	bifunctional 3-dehydroquinate dehydratase/shikimate dehydrogenase%2C chloroplastic-like%2C transcript variant X2 && sp|Q9SQT8|DHQSD_ARATH Bifunctional 3-dehydroquinate dehydratase/shikimate dehydrogenase, chloroplastic OS=Arabidopsis thaliana OX=3702 GN=EMB3004 PE=1 SV=1 && PF08501:Shikimate dehydrogenase substrate binding domain|PF18317:Shikimate 5'-dehydrogenase C-terminal domain|PF01487:Type I…	B3
123217043	LOC123217043	7933	4552	7194	5120	5136	4699	6485	3704	3979	4656	5011	4112	4518	5052	4105	3791	5691	5682	5084	6503	5160	NC_058141.1	10772790	10776955	+	1478	protein_coding	hypersensitive-induced response protein 2%2C transcript variant X2 && sp|Q9CAR7|HIR2_ARATH Hypersensitive-induced response protein 2 OS=Arabidopsis thaliana OX=3702 GN=HIR2 PE=1 SV=1 && PF01145:SPFH domain / Band 7 family	-
123224177	LOC123224177	3559	4621	2695	3971	5879	3883	4853	9812	3859	5109	2344	5581	3788	4738	2820	10972	2676	4074	7102	2745	12735	NC_058144.1	9660817	9686519	+	18577	protein_coding	golgin subfamily B member 1%2C transcript variant X1 && - && -	-
123228681	LOC123228681	61	504	88	43	62	3706	1347	24	114	34	33	53	10690	7755	16131	948	3878	12924	20624	24583	3941	NC_058147.1	2275302	2278488	+	1900	protein_coding	cytochrome P450 734A1 && sp|O48786|C734A_ARATH Cytochrome P450 734A1 OS=Arabidopsis thaliana OX=3702 GN=CYP734A1 PE=2 SV=1 && PF00067:Cytochrome P450	bHLH
123221036	LOC123221036	1792	78	1377	3467	4498	6058	996	19	339	208	826	27	12004	816	22968	1091	4541	9990	9894	25825	682	NC_058143.1	16291411	16293123	-	1403	protein_coding	chalcone synthase 1-like && sp|P48386|CHS1_CAMSI Chalcone synthase 1 OS=Camellia sinensis OX=4442 GN=CHS1 PE=2 SV=1 && PF02797:Chalcone and stilbene synthases, C-terminal domain|PF00195:Chalcone and stilbene synthases, N-terminal domain	B3
123197916	LOC123197916	5196	6883	5827	5567	4754	4077	6057	9246	11518	4084	4175	5313	2231	4695	1879	6543	2662	2479	4750	2527	6964	NC_058151.1	1783863	1786745	+	1539	protein_coding	uncharacterized LOC123197916 && - && -	MIKC_MADS
123227505	LOC123227505	6725	7582	4422	5113	6092	4340	5096	5488	7080	8190	6566	7254	3636	5323	2292	5657	4119	3556	3273	2045	3245	NC_058146.1	512611	519405	+	1911	protein_coding	methylmalonate-semialdehyde dehydrogenase [acylating]%2C mitochondrial && sp|Q0WM29|MMSA_ARATH Methylmalonate-semialdehyde dehydrogenase [acylating], mitochondrial OS=Arabidopsis thaliana OX=3702 GN=ALDH6B2 PE=1 SV=2 && PF00171:Aldehyde dehydrogenase family	FAR1
123210400	LOC123210400	5285	6810	6123	3185	5103	4645	5465	4252	1920	7312	4008	8678	5978	4828	4751	5200	4170	4726	6454	5224	2717	NC_058137.1	22937001	22947097	+	4598	protein_coding	COP1-interactive protein 1 && - && -	-
123224752	LOC123224752	6377	5971	6537	7346	6690	4438	6559	5063	6290	5801	6581	6332	2368	4587	2562	4798	3902	3390	3841	2733	4608	NC_058145.1	15624775	15627310	+	1054	protein_coding	cysteine proteinase inhibitor 6-like && sp|Q8H0X6|CYT6_ARATH Cysteine proteinase inhibitor 6 OS=Arabidopsis thaliana OX=3702 GN=CYS6 PE=1 SV=2 && PF16845:Aspartic acid proteinase inhibitor	bHLH
123212462	LOC123212462	6761	5156	6825	4277	5326	4733	4374	3619	3076	4357	4818	4710	5456	7018	6252	4895	5369	8330	3266	4174	3474	NC_058139.1	8284635	8287948	-	1636	protein_coding	eukaryotic initiation factor 4A-8 && sp|P41381|IF4A8_TOBAC Eukaryotic initiation factor 4A-8 OS=Nicotiana tabacum OX=4097 PE=2 SV=1 && PF00271:Helicase conserved C-terminal domain|PF00270:DEAD/DEAH box helicase	WRKY
123214970	LOC123214970	7389	5181	4492	6141	7698	5926	6305	2034	3172	4900	6583	5590	5521	6826	6760	2532	4161	5963	2402	4481	2173	NC_058140.1	11511106	11513220	-	1360	protein_coding	phenylcoumaran benzylic ether reductase Pyrc5 && sp|O81355|PYRC5_PYRCO Phenylcoumaran benzylic ether reductase Pyrc5 OS=Pyrus communis OX=23211 GN=PYRC5 PE=1 SV=1 && PF05368:NmrA-like family	bHLH
123199361	LOC123199361	4474	4889	3810	2704	3984	6054	4000	3266	1816	2932	2745	2981	10056	8048	11727	2403	3932	6474	5831	9237	4790	NC_058152.1	318841	320553	+	1713	protein_coding	phosphoserine aminotransferase 2%2C chloroplastic-like && sp|Q96255|SERB1_ARATH Phosphoserine aminotransferase 1, chloroplastic OS=Arabidopsis thaliana OX=3702 GN=PSAT1 PE=1 SV=1 && PF00266:Aminotransferase class-V	-
123217261	LOC123217261	5389	7148	3731	3501	5219	4950	4694	4953	4569	4883	3619	5951	6745	6724	7655	5130	4336	6352	3551	3864	3075	NC_058141.1	1010047	1013357	+	2085	protein_coding	ATP synthase subunit beta%2C mitochondrial && sp|Q01859|ATPBM_ORYSJ ATP synthase subunit beta, mitochondrial OS=Oryza sativa subsp. japonica OX=39947 GN=ATPB PE=1 SV=2 && PF00006:ATP synthase alpha/beta family, nucleotide-binding domain|PF11421:ATP synthase F1 beta subunit|PF02874:ATP synthase alpha/beta family, beta-barrel domain	bHLH
123226032	LOC123226032	5577	7563	5523	5964	5110	3878	7142	6088	7662	4963	4206	5161	2538	4448	2405	7123	5136	4446	3201	2989	4908	NC_058145.1	5179590	5181801	+	1143	protein_coding	zinc finger A20 and AN1 domain-containing stress-associated protein 8-like%2C transcript variant X2 && sp|A2YEZ6|SAP8_ORYSI Zinc finger A20 and AN1 domain-containing stress-associated protein 8 OS=Oryza sativa subsp. indica OX=39946 GN=SAP8 PE=2 SV=2 && PF01754:A20-like zinc finger|PF01428:AN1-like Zinc finger	NF-YB
123212530	LOC123212530	6300	5049	5885	4149	6344	6302	3667	2896	2560	5199	4798	5872	7516	7554	8645	3339	4552	6137	2314	3397	2651	NC_058139.1	8786669	8789305	+	1350	protein_coding	40S ribosomal protein Sa-2-like && sp|O65751|RSSA_CICAR 40S ribosomal protein SA OS=Cicer arietinum OX=3827 GN=RAP40 PE=2 SV=1 && PF00318:Ribosomal protein S2	-
123212561	LOC123212561	4498	12527	3842	2558	1889	1937	3611	7525	12353	6861	4483	8433	2278	4717	2298	7687	4549	4164	3130	2969	2817	NC_058139.1	22738723	22741569	-	742	protein_coding	acyl carrier protein 1%2C chloroplastic-like && sp|P93092|ACP1_CASGL Acyl carrier protein 1, chloroplastic OS=Casuarina glauca OX=3522 GN=ACP1 PE=2 SV=1 && PF00550:Phosphopantetheine attachment site	bHLH
123221218	LOC123221218	4481	4326	1739	4747	3621	3083	5921	10006	21977	5166	3063	4065	1990	3052	924	4648	1061	1233	8008	3802	8183	NC_058143.1	17197649	17200034	+	1947	protein_coding	inactive beta-amylase 9-like && sp|Q8VYW2|BAM9_ARATH Inactive beta-amylase 9 OS=Arabidopsis thaliana OX=3702 GN=BAM9 PE=2 SV=1 && PF01373:Glycosyl hydrolase family 14	BES1
123208324	LOC123208324	3428	4341	3048	3118	2687	3685	5557	5281	8558	3463	3624	4183	3229	6486	4143	6064	10749	6835	5089	5884	5641	NC_058138.1	23865763	23867915	+	1014	protein_coding	REF/SRPP-like protein At3g05500 && sp|Q9MA63|Y3550_ARATH REF/SRPP-like protein At3g05500 OS=Arabidopsis thaliana OX=3702 GN=At3g05500 PE=1 SV=1 && PF05755:Rubber elongation factor protein (REF)	-
123193206	LOC123193206	1281	1777	1259	1168	2147	2857	4707	2881	2099	5984	5069	1219	5556	9724	5503	7428	13940	9791	5310	5843	9366	NC_058148.1	14344506	14347170	+	2519	protein_coding	U-box domain-containing protein 17-like && sp|Q9C7R6|PUB17_ARATH U-box domain-containing protein 17 OS=Arabidopsis thaliana OX=3702 GN=PUB17 PE=2 SV=1 && PF04564:U-box domain|PF00514:Armadillo/beta-catenin-like repeat	HSF
123201379	LOC123201379	4277	6788	3229	2915	4808	4227	4357	7247	5132	7030	4534	8028	5371	5305	4357	6841	3731	4565	4472	3337	3999	NC_058138.1	20647685	20663756	+	3974	protein_coding	protein transport protein Sec24-like At4g32640 && sp|Q9M081|SC24B_ARATH Protein transport protein Sec24-like At4g32640 OS=Arabidopsis thaliana OX=3702 GN=At4g32640 PE=3 SV=3 && PF04815:Sec23/Sec24 helical domain|PF04810:Sec23/Sec24 zinc finger|PF08033:Sec23/Sec24 beta-sandwich domain|PF00626:Gelsolin repeat|PF04811:Sec23/Sec24 trunk domain	NF-X1
123204504	LOC123204504	7199	5809	5872	8440	10392	6491	7032	3113	3141	5937	6413	5732	3746	4601	2685	3571	4225	3760	1678	1668	2923	NC_058156.1	2536998	2543165	-	2204	protein_coding	nucleobase-ascorbate transporter 6-like%2C transcript variant X3 && sp|Q27GI3|NAT6_ARATH Nucleobase-ascorbate transporter 6 OS=Arabidopsis thaliana OX=3702 GN=NAT6 PE=2 SV=2 && PF00860:Permease family	WRKY
123201337	LOC123201337	1234	1558	1200	917	2273	9420	2945	685	1319	875	728	1049	17710	3624	30668	1199	2040	6196	4246	12906	1393	NC_058154.1	11105893	11109342	+	948	protein_coding	NAD(P)H dehydrogenase (quinone) FQR1 && sp|Q9LSQ5|FQR1_ARATH NAD(P)H dehydrogenase (quinone) FQR1 OS=Arabidopsis thaliana OX=3702 GN=FQR1 PE=1 SV=1 && PF03358:NADPH-dependent FMN reductase	M-type_MADS
123224721	LOC123224721	6218	5273	5396	5191	5539	5563	5133	4965	4772	4776	4761	5407	4216	5431	4321	4354	4511	4235	4673	4414	4422	NC_058145.1	14718822	14723573	+	1820	protein_coding	protein SUPPRESSOR OF K(+) TRANSPORT GROWTH DEFECT 1-like && sp|Q9ZNT0|VPS4_ARATH Protein SUPPRESSOR OF K(+) TRANSPORT GROWTH DEFECT 1 OS=Arabidopsis thaliana OX=3702 GN=SKD1 PE=1 SV=1 && PF04212:MIT (microtubule interacting and transport) domain|PF09336:Vps4 C terminal oligomerisation domain|PF00004:ATPase family associated with various cellular activities (AAA)	WRKY
123195347	LOC123195347	6296	6866	5499	3883	5766	5350	5729	4440	3912	6380	4710	6839	6558	5814	5039	4185	3198	3773	3527	2786	2755	NC_058149.1	9023701	9031791	-	2991	protein_coding	aminopeptidase M1 && sp|Q8VZH2|APM1_ARATH Aminopeptidase M1 OS=Arabidopsis thaliana OX=3702 GN=APM1 PE=1 SV=1 && PF17900:Peptidase M1 N-terminal domain|PF11838:ERAP1-like C-terminal domain|PF01433:Peptidase family M1 domain	-
123196259	LOC123196259	6450	5091	5619	6358	10090	5661	6100	5037	5402	5521	5874	5716	3496	3635	2679	3596	3020	3586	3093	2309	4953	NC_058150.1	2308702	2313817	-	2734	protein_coding	inactive poly [ADP-ribose] polymerase RCD1-like%2C transcript variant X1 && sp|Q8RY59|RCD1_ARATH Inactive poly [ADP-ribose] polymerase RCD1 OS=Arabidopsis thaliana OX=3702 GN=RCD1 PE=1 SV=1 && PF00644:Poly(ADP-ribose) polymerase catalytic domain|PF12174:RCD1-SRO-TAF4 (RST) plant domain	-
123225945	LOC123225945	1819	11299	3775	1883	1872	1667	2926	12262	11302	4780	2998	5067	2226	2695	1023	20829	5371	2809	3382	1222	2020	NC_058145.1	15268451	15272516	+	1770	protein_coding	phytoene synthase 2%2C chloroplastic%2C transcript variant X2 && sp|P49293|PSY_CUCME Phytoene synthase, chloroplastic OS=Cucumis melo OX=3656 GN=PSY PE=2 SV=1 && PF00494:Squalene/phytoene synthase	-
123202319	LOC123202319	2873	3218	3468	4031	5918	5290	4043	2734	1967	3021	3590	3385	8691	6112	7448	1936	2859	3770	9837	11502	7435	NC_058154.1	5784130	5789011	+	1810	protein_coding	enolase 2 && sp|Q9LEI9|ENO2_HEVBR Enolase 2 OS=Hevea brasiliensis OX=3981 GN=ENO2 PE=1 SV=1 && PF03952:Enolase, N-terminal domain|PF00113:Enolase, C-terminal TIM barrel domain	C3H
123214029	LOC123214029	4860	2803	4138	6840	7319	5632	9192	4248	2946	4664	5349	3185	3785	5563	3462	4036	5422	4097	4776	3621	7073	NC_058140.1	694257	696924	-	2572	protein_coding	RNA polymerase II degradation factor 1-like && - && PF00564:PB1 domain	MYB
123194582	LOC123194582	2619	4482	2603	2382	2906	4562	4775	6101	6249	2675	1825	3259	7200	5816	7965	4262	3408	5046	8204	9355	7145	NC_058149.1	13931300	13935402	+	1965	protein_coding	aspartate--tRNA ligase 2%2C cytoplasmic-like && sp|Q9M084|SYDC2_ARATH Aspartate--tRNA ligase 2, cytoplasmic OS=Arabidopsis thaliana OX=3702 GN=IBI1 PE=1 SV=1 && PF00152:tRNA synthetases class II (D, K and N)	MYB_related
123194505	LOC123194505	6122	6081	5284	5167	4762	4878	6020	4686	6243	3997	4495	4503	4007	4756	4551	4395	4461	5084	4106	4451	4641	NC_058149.1	11212514	11214263	+	774	protein_coding	profilin-like && sp|Q8GT39|PROF_PRUPE Profilin OS=Prunus persica OX=3760 PE=1 SV=1 && PF00235:Profilin	-
123217036	LOC123217036	373	502	1057	98	204	2021	1368	30	28	266	319	266	8120	5082	13385	1382	7433	17134	20349	21244	2021	NC_058141.1	11696776	11704734	+	4735	protein_coding	putative phospholipid-transporting ATPase 9 && sp|Q9SX33|ALA9_ARATH Putative phospholipid-transporting ATPase 9 OS=Arabidopsis thaliana OX=3702 GN=ALA9 PE=3 SV=1 && PF16209:Phospholipid-translocating ATPase N-terminal|PF13246:Cation transport ATPase (P-type)|PF16212:Phospholipid-translocating P-type ATPase C-terminal|PF00122:E1-E2 ATPase	ERF
123212460	LOC123212460	7073	5904	6090	6192	6222	5496	6437	4471	4877	6245	5984	5821	3512	4533	3281	4817	3548	3358	3193	2274	3269	NC_058139.1	8277328	8281725	+	2010	protein_coding	casein kinase 1-like protein 2 && sp|Q9CAI5|CKL2_ARATH Casein kinase 1-like protein 2 OS=Arabidopsis thaliana OX=3702 GN=CKL2 PE=1 SV=1 && PF00069:Protein kinase domain	NF-YC
123195155	LOC123195155	4549	6763	4139	3361	4282	3325	4955	7494	6822	5152	4082	5161	6399	4922	3061	6459	3977	4419	4886	4430	3919	NC_058149.1	2662521	2668151	-	1832	protein_coding	xylose isomerase-like && sp|Q9FKK7|XYLA_ARATH Xylose isomerase OS=Arabidopsis thaliana OX=3702 GN=XYLA PE=2 SV=2 && -	MYB_related
123196960	LOC123196960	7076	6183	5893	6461	6495	5241	7260	3687	4023	6435	5591	6859	3986	5553	3740	3203	3552	4372	2183	2315	2327	NC_058150.1	6295484	6299322	+	1143	protein_coding	protein usf && sp|P46209|USF_AQUPY Protein usf OS=Aquifex pyrophilus OX=2714 GN=usf PE=4 SV=1 && PF01738:Dienelactone hydrolase family	-
123225514	LOC123225514	5049	5057	5359	9286	8017	3477	11239	6411	5240	6927	6762	6517	2377	3762	855	5071	2787	2072	1087	694	4312	NC_058145.1	11771207	11773233	+	1835	protein_coding	probable protein phosphatase 2C 24%2C transcript variant X1 && sp|P49598|P2C37_ARATH Protein phosphatase 2C 37 OS=Arabidopsis thaliana OX=3702 GN=PP2CA PE=1 SV=1 && PF00481:Protein phosphatase 2C	NAC
123212096	LOC123212096	8430	7301	12824	7369	9467	6174	4168	1252	1167	6870	7713	6100	2905	4882	2548	2442	4234	5339	410	338	380	NC_058139.1	2563886	2567551	+	1878	protein_coding	aldehyde dehydrogenase family 2 member B4%2C mitochondrial-like && sp|Q9SU63|AL2B4_ARATH Aldehyde dehydrogenase family 2 member B4, mitochondrial OS=Arabidopsis thaliana OX=3702 GN=ALDH2B4 PE=1 SV=1 && PF00171:Aldehyde dehydrogenase family	FAR1
123223288	LOC123223288	4144	5734	2926	6078	5681	4241	4338	3892	6856	2609	4168	2830	5690	6302	6325	3358	4280	5307	4690	5287	6901	NC_058137.1	4040083	4046522	-	2202	protein_coding	threonine dehydratase biosynthetic%2C chloroplastic && sp|Q9ZSS6|THD1_ARATH Threonine dehydratase biosynthetic, chloroplastic OS=Arabidopsis thaliana OX=3702 GN=OMR1 PE=1 SV=1 && PF00585:C-terminal regulatory domain of Threonine dehydratase|PF00291:Pyridoxal-phosphate dependent enzyme	GeBP
123203174	LOC123203174	4089	4626	6746	2955	3472	4637	3564	4035	2796	4499	3735	5754	6765	7367	7858	6150	3868	6895	5143	2810	3783	NC_058155.1	12906926	12911595	+	2875	protein_coding	endoplasmin homolog && sp|P35016|ENPL_CATRO Endoplasmin homolog OS=Catharanthus roseus OX=4058 GN=HSP90 PE=2 SV=1 && PF02518:Histidine kinase-, DNA gyrase B-, and HSP90-like ATPase|PF00183:Hsp90 protein	bZIP
123223545	LOC123223545	4019	8967	3289	3446	5401	3795	4062	8447	6922	5500	3779	6678	3829	3726	2311	7138	3066	3045	4787	2820	6155	NC_058144.1	3402786	3414649	-	4191	protein_coding	uncharacterized LOC123223545%2C transcript variant X1 && sp|F6QV99|ATAD1_BOVIN Outer mitochondrial transmembrane helix translocase OS=Bos taurus OX=9913 GN=ATAD1 PE=2 SV=2 && PF00004:ATPase family associated with various cellular activities (AAA)|PF17862:AAA+ lid domain	WRKY
123211419	LOC123211419	3040	6203	3710	2017	3788	2852	3492	8809	7193	7372	3449	9487	4508	3646	3287	8381	3467	4416	4967	3671	3404	NC_058139.1	9213816	9234467	-	11954	protein_coding	protein SPIRRIG-like && sp|F4HZB2|BCHA1_ARATH Protein SPIRRIG OS=Arabidopsis thaliana OX=3702 GN=SPI PE=1 SV=1 && -	-
123224208	LOC123224208	17120	53	3216	28404	31481	4122	1975	17	62	147	6250	19	31	72	165	14	4437	1317	1	92	2150	NC_058137.1	1203008	1203677	-	593	protein_coding	non-specific lipid-transfer protein 1-like && sp|Q43129|NLTP2_GOSHI Non-specific lipid-transfer protein OS=Gossypium hirsutum OX=3635 PE=2 SV=1 && PF00234:Protease inhibitor/seed storage/LTP family	MYB_related
123193304	LOC123193304	2035	7308	1433	1540	1721	1920	2744	13991	16259	2775	2001	3431	3403	2930	3119	10520	6051	4236	5040	4690	3760	NC_058148.1	8729784	8732528	-	1558	protein_coding	uncharacterized LOC123193304%2C transcript variant X1 && - && -	-
123230143	LOC123230143	7575	8194	3888	8847	7721	4651	4357	3775	4202	6887	7315	6907	2502	4390	1477	5309	2795	3591	1476	1108	3825	NC_058147.1	587390	590656	+	2468	protein_coding	ATP-dependent zinc metalloprotease FTSH%2C chloroplastic && sp|Q9FH02|FTSH5_ARATH ATP-dependent zinc metalloprotease FTSH 5, chloroplastic OS=Arabidopsis thaliana OX=3702 GN=FTSH5 PE=1 SV=1 && PF01434:Peptidase family M41|PF17862:AAA+ lid domain|PF00004:ATPase family associated with various cellular activities (AAA)	WRKY
123208853	LOC123208853	4743	3569	4526	5683	7441	5395	5752	4393	3842	3976	5070	4663	4442	4941	3996	4135	4247	5525	4206	4404	5738	NC_058138.1	19122869	19126828	-	2334	protein_coding	ABC transporter F family member 1 && sp|Q9FJH6|AB1F_ARATH ABC transporter F family member 1 OS=Arabidopsis thaliana OX=3702 GN=ABCF1 PE=2 SV=1 && PF00005:ABC transporter|PF12848:ABC transporter	-
123203432	LOC123203432	3621	7596	7683	5433	8717	5419	6902	6560	8524	2956	3991	3174	2880	3716	2113	6528	4940	3988	2321	1138	2412	NC_058155.1	5529364	5556974	-	4238	protein_coding	protein GIGANTEA-like%2C transcript variant X2 && sp|Q9SQI2|GIGAN_ARATH Protein GIGANTEA OS=Arabidopsis thaliana OX=3702 GN=GI PE=1 SV=2 && -	-
123200531	LOC123200531	1851	8111	2710	2378	3127	3115	4390	7719	6093	4802	2788	4188	7214	4347	3189	17204	7227	4252	2299	1711	1694	NC_058153.1	5517928	5522926	-	2678	protein_coding	probable galactinol--sucrose galactosyltransferase 6%2C transcript variant X1 && sp|Q8RX87|RFS6_ARATH Probable galactinol--sucrose galactosyltransferase 6 OS=Arabidopsis thaliana OX=3702 GN=RFS6 PE=2 SV=2 && PF05691:Raffinose synthase or seed imbibition protein Sip1	-
123229500	LOC123229500	2654	1359	2022	1791	3532	3334	5359	2306	871	6489	8057	724	4164	8602	4845	6207	14675	8217	3886	3986	7290	NC_058147.1	7275473	7278793	+	1897	protein_coding	protein ROH1-like%2C transcript variant X2 && sp|Q9CAK4|ROH1_ARATH Protein ROH1 OS=Arabidopsis thaliana OX=3702 GN=ROH1 PE=1 SV=1 && PF05633:Protein BYPASS1-related	-
123201923	LOC123201923	300	707	480	416	773	3337	1756	468	916	627	350	355	9369	4796	16409	1423	5726	14314	15195	19994	2557	NC_058154.1	6613627	6623782	+	5119	protein_coding	ABC transporter G family member 34-like%2C transcript variant X2 && sp|Q7PC84|AB39G_ARATH ABC transporter G family member 39 OS=Arabidopsis thaliana OX=3702 GN=ABCG39 PE=3 SV=1 && PF00005:ABC transporter|PF14510:ABC-transporter N-terminal|PF01061:ABC-2 type transporter|PF08370:Plant PDR ABC transporter associated	MYB_related
123208421	LOC123208421	3811	6940	3949	3478	3854	2954	3586	7500	14758	6310	3856	6149	2777	4163	2151	8008	4110	3683	2755	2017	3426	NC_058138.1	15238869	15244856	-	2154	protein_coding	protein adenylyltransferase SelO && sp|Q5NYD9|SELO_AROAE Protein adenylyltransferase SelO OS=Aromatoleum aromaticum (strain EbN1) OX=76114 GN=selO PE=3 SV=1 && PF02696:Uncharacterized ACR, YdiU/UPF0061 family	-
123221550	LOC123221550	7858	3830	8016	7463	10195	8275	6714	1030	1848	8256	7891	5287	5111	5604	3745	978	2322	3727	568	516	941	NC_058143.1	18852001	18855756	+	2461	protein_coding	uncharacterized LOC123221550 && sp|Q84MB3|ACCH1_ARATH 1-aminocyclopropane-1-carboxylate oxidase homolog 1 OS=Arabidopsis thaliana OX=3702 GN=At1g06620 PE=2 SV=1 && PF03171:2OG-Fe(II) oxygenase superfamily|PF14226:non-haem dioxygenase in morphine synthesis N-terminal	STAT
123212009	LOC123212009	6622	4812	8993	4694	5589	6039	4263	3498	1973	4892	4981	5510	4885	6561	5407	2999	4480	4781	2437	2596	3798	NC_058139.1	4283085	4286440	-	1679	protein_coding	RGG repeats nuclear RNA binding protein A-like%2C transcript variant X2 && sp|Q9SQ56|RGGA_TOBAC RGG repeats nuclear RNA binding protein A (Fragment) OS=Nicotiana tabacum OX=4097 GN=RggA PE=2 SV=1 && PF04774:Hyaluronan / mRNA binding family|PF09598:Stm1	ERF
123220158	LOC123220158	39	0	41	104	574	2049	1865	12	187	48	75	3	9534	1484	20054	721	3344	11768	10422	36361	1096	NC_058143.1	19600224	19601072	+	775	protein_coding	major strawberry allergen Fra a 1-2-like && sp|D0E0C6|FRA12_FRAAN Major strawberry allergen Fra a 1-2 OS=Fragaria ananassa OX=3747 GN=FRAA2 PE=1 SV=1 && PF00407:Pathogenesis-related protein Bet v I family	-
123227054	LOC123227054	8507	5827	5005	6684	5784	6675	9635	2678	1405	6788	6276	5880	3821	6451	2588	2994	3792	3877	1845	1727	1524	NC_058137.1	3652155	3653353	-	1106	protein_coding	aquaporin TIP1-1 && sp|P25818|TIP11_ARATH Aquaporin TIP1-1 OS=Arabidopsis thaliana OX=3702 GN=TIP1-1 PE=1 SV=1 && PF00230:Major intrinsic protein	C3H
123221118	LOC123221118	6368	4785	3805	6582	11612	5628	4675	5035	4434	4639	5195	5278	3398	4441	2603	4316	2865	3533	2586	1941	5944	NC_058143.1	17935477	17942054	+	5546	protein_coding	protein TIME FOR COFFEE%2C transcript variant X2 && sp|Q94KE2|TIC_ARATH Protein TIME FOR COFFEE OS=Arabidopsis thaliana OX=3702 GN=TIC PE=1 SV=2 && -	NAC
123216976	LOC123216976	1897	1069	1026	12653	13118	7200	12525	3032	2139	4907	13834	1909	2576	2888	1486	2369	4522	4099	1708	1110	3592	NC_058141.1	13487658	13488972	-	1059	protein_coding	chlorophyll a-b binding protein 151%2C chloroplastic && sp|P27518|CB21_GOSHI Chlorophyll a-b binding protein 151, chloroplastic OS=Gossypium hirsutum OX=3635 GN=CAB-151 PE=2 SV=2 && PF00504:Chlorophyll A-B binding protein	SBP
123216690	LOC123216690	8361	3237	7530	10491	12203	7119	6045	1622	1316	3781	7603	3428	2894	4188	2827	1443	3837	3839	1821	1769	4176	NC_058141.1	14454360	14457735	+	1611	protein_coding	alcohol dehydrogenase class-3 && sp|A2XAZ3|ADHX_ORYSI Alcohol dehydrogenase class-3 OS=Oryza sativa subsp. indica OX=39946 GN=ADHIII PE=3 SV=1 && PF00107:Zinc-binding dehydrogenase|PF08240:Alcohol dehydrogenase GroES-like domain	GRF
123220209	LOC123220209	5122	4544	5251	5700	6552	5030	5583	4211	2552	5287	7058	5543	3520	6160	3575	4284	4179	4120	3169	2624	5331	NC_058137.1	27611983	27615939	-	1734	protein_coding	polyadenylate-binding protein RBP45C-like%2C transcript variant X1 && sp|Q9LEB4|RBP45_NICPL Polyadenylate-binding protein RBP45 OS=Nicotiana plumbaginifolia OX=4092 GN=RBP45 PE=1 SV=1 && PF00076:RNA recognition motif. (a.k.a. RRM, RBD, or RNP domain)	AP2
123216754	LOC123216754	6482	6843	3738	5644	6019	4052	5198	5840	7855	5908	6112	6396	2294	4029	1353	6486	3824	2613	3520	1273	3853	NC_058141.1	11604631	11615214	+	3703	protein_coding	phosphoenolpyruvate carboxylase 4 && sp|Q8GVE8|CAPP4_ARATH Phosphoenolpyruvate carboxylase 4 OS=Arabidopsis thaliana OX=3702 GN=PPC4 PE=2 SV=1 && PF00311:Phosphoenolpyruvate carboxylase	GATA
123212842	LOC123212842	3518	6719	3901	2015	3009	4430	3222	6490	5075	4272	2772	5535	6601	6009	6378	6675	3720	4964	4812	5328	3638	NC_058140.1	11723540	11730166	-	3156	protein_coding	coatomer subunit gamma-2 && sp|Q6Z382|COPG2_ORYSJ Coatomer subunit gamma-2 OS=Oryza sativa subsp. japonica OX=39947 GN=Os07g0201100 PE=2 SV=1 && PF16381:Coatomer subunit gamma-1 C-terminal appendage platform|PF08752:Coatomer gamma subunit appendage platform subdomain|PF01602:Adaptin N terminal region	-
123203559	LOC123203559	17561	8641	10234	6420	4915	4013	4747	1076	1261	7776	6218	7486	1925	3507	1075	2119	3244	3517	412	572	2238	NC_058155.1	8844861	8848975	-	1598	protein_coding	transcription factor TGA7-like%2C transcript variant X1 && sp|Q93ZE2|TGA7_ARATH Transcription factor TGA7 OS=Arabidopsis thaliana OX=3702 GN=TGA7 PE=1 SV=1 && PF14144:Seed dormancy control|PF00170:bZIP transcription factor	bZIP
123215978	LOC123215978	3821	5090	4712	2364	3036	4220	3128	4655	5119	3103	2389	3901	7678	5914	9241	5095	4126	5249	5007	7413	3314	NC_058141.1	17231004	17234573	-	1440	protein_coding	protein disulfide-isomerase like 2-1-like && sp|O22263|PDI21_ARATH Protein disulfide-isomerase like 2-1 OS=Arabidopsis thaliana OX=3702 GN=PDIL2-1 PE=2 SV=1 && PF00085:Thioredoxin|PF07749:Endoplasmic reticulum protein ERp29, C-terminal domain	C3H
123198486	LOC123198486	5661	5447	7435	5503	5768	4826	7147	5224	5941	4623	7286	5437	1573	4792	1666	5045	5167	4657	1781	1118	2476	NC_058152.1	3344678	3346085	+	1130	protein_coding	probable esterase KAI2 && sp|Q9SZU7|KAI2_ARATH Probable esterase KAI2 OS=Arabidopsis thaliana OX=3702 GN=KAI2 PE=1 SV=1 && PF12697:Alpha/beta hydrolase family	-
123214657	LOC123214657	4957	4274	4660	6719	6064	4597	6947	4920	7459	3203	4211	3177	2922	4088	3147	4209	4458	4307	3723	3508	6856	NC_058140.1	19117779	19120710	+	761	protein_coding	protein SPIRAL1-like 1 && sp|B3H4F1|SP1L1_ARATH Protein SPIRAL1-like 1 OS=Arabidopsis thaliana OX=3702 GN=SP1L1 PE=2 SV=1 && -	-
123223305	LOC123223305	2541	8631	2447	2111	2225	1861	5287	9904	11887	4670	3829	6354	2764	3862	1741	10365	4879	3404	3442	2425	3752	NC_058137.1	11273256	11279178	+	1602	protein_coding	UDP-rhamnose/UDP-galactose transporter 4-like%2C transcript variant X1 && sp|Q8RWW7|URGT4_ARATH UDP-rhamnose/UDP-galactose transporter 4 OS=Arabidopsis thaliana OX=3702 GN=URGT4 PE=1 SV=1 && PF03151:Triose-phosphate Transporter family	NAC
123226123	LOC123226123	7103	2934	5931	11559	10584	5781	8623	1954	1823	2649	6424	3052	2333	4460	2947	1847	3538	3736	2078	1992	7033	NC_058145.1	1870036	1871618	-	1241	protein_coding	membrane steroid-binding protein 2-like && sp|Q9M2Z4|MSBP2_ARATH Membrane steroid-binding protein 2 OS=Arabidopsis thaliana OX=3702 GN=MSBP2 PE=1 SV=1 && PF00173:Cytochrome b5-like Heme/Steroid binding domain	-
123223278	LOC123223278	4779	4618	3550	2826	3798	3130	4406	5762	6058	4564	3516	2916	3601	5597	3117	10110	6544	5029	3798	3272	7267	NC_058144.1	4987778	4989718	-	1539	protein_coding	cytochrome b561 and DOMON domain-containing protein At3g25290-like && sp|Q9LSE7|B561C_ARATH Cytochrome b561 and DOMON domain-containing protein At3g25290 OS=Arabidopsis thaliana OX=3702 GN=At3g25290 PE=2 SV=1 && PF04526:Protein of unknown function (DUF568)|PF03188:Eukaryotic cytochrome b561	M-type_MADS
123196666	LOC123196666	5442	3691	5664	6682	5299	6739	9851	2122	1773	7014	6982	6083	3440	5498	2216	1664	3169	3068	2628	2365	6700	NC_058150.1	602658	606841	+	1714	protein_coding	glutamate decarboxylase-like && sp|P54767|DCE_SOLLC Glutamate decarboxylase OS=Solanum lycopersicum OX=4081 PE=2 SV=1 && PF00282:Pyridoxal-dependent decarboxylase conserved domain	GeBP
123230088	LOC123230088	5893	4032	6971	3732	5022	5268	4166	3500	2076	5472	5414	4969	5583	6466	6207	3434	4384	5046	3061	3194	3995	NC_058147.1	7632321	7635240	+	1541	protein_coding	60S ribosomal protein L3-1-like && sp|P35684|RL3_ORYSJ 60S ribosomal protein L3 OS=Oryza sativa subsp. japonica OX=39947 GN=RPL3 PE=2 SV=2 && PF00297:Ribosomal protein L3	-
123221733	LOC123221733	4292	6516	4722	2964	3330	3801	3072	4769	6054	3075	3128	4418	4644	5618	6372	5706	5062	5782	4392	5646	4510	NC_058143.1	10836625	10840612	+	960	protein_coding	ADP-ribosylation factor && sp|P51823|ARF2_ORYSJ ADP-ribosylation factor 2 OS=Oryza sativa subsp. japonica OX=39947 GN=ARF PE=2 SV=2 && PF00025:ADP-ribosylation factor family	MYB_related
123192500	LOC123192500	3611	2565	3211	10608	10432	7383	8540	4014	5170	3546	5500	2863	3210	5072	3057	1523	2355	1987	3808	3520	5692	NC_058148.1	5968124	5971228	-	1260	protein_coding	uricase-2-like && sp|P53763|URIC_PHAVU Uricase-2 OS=Phaseolus vulgaris OX=3885 GN=URIII PE=1 SV=2 && PF01014:Uricase	-
123215114	LOC123215114	3984	5862	5228	2777	3634	5254	3041	3595	3192	4560	3754	5767	6927	8165	7924	4197	3689	5630	2788	3511	4018	NC_058140.1	15068941	15072330	-	2343	protein_coding	heat shock 70 kDa protein%2C mitochondrial && sp|Q01899|HSP7M_PHAVU Heat shock 70 kDa protein, mitochondrial OS=Phaseolus vulgaris OX=3885 PE=2 SV=1 && PF00012:Hsp70 protein	TCP
123195966	LOC123195966	4807	5337	4021	7713	8370	4553	5479	3973	4730	5959	6979	5830	2706	3408	2230	3710	3359	2927	3311	2554	5261	NC_058150.1	14362614	14368415	-	2035	protein_coding	la-related protein 6B-like && sp|O80567|LRP6B_ARATH La-related protein 6B OS=Arabidopsis thaliana OX=3702 GN=LARP6B PE=1 SV=2 && PF05383:La domain	FAR1
123216708	LOC123216708	3171	3638	4059	3027	5111	5576	3741	2961	2192	4460	3421	2883	7079	5844	7183	5169	7824	5610	6313	5500	2377	NC_058141.1	7807142	7812287	-	2479	protein_coding	probable methyltransferase PMT2 && sp|B9DFI7|PMT2_ARATH Probable methyltransferase PMT2 OS=Arabidopsis thaliana OX=3702 GN=At1g26850 PE=2 SV=2 && PF03141:Putative S-adenosyl-L-methionine-dependent methyltransferase	VOZ
123227081	LOC123227081	5661	5967	4290	4846	7618	5628	5222	4171	2415	4762	4155	5988	4771	5372	3918	4365	3056	4076	3349	2647	4838	NC_058146.1	2195025	2205232	-	6469	protein_coding	E3 ubiquitin-protein ligase UPL3-like && sp|Q6WWW4|UPL3_ARATH E3 ubiquitin-protein ligase UPL3 OS=Arabidopsis thaliana OX=3702 GN=UPL3 PE=1 SV=1 && -	GATA
123225474	LOC123225474	188	27	61	967	1721	3139	9269	63	525	93	443	39	9592	2121	9098	162	887	2626	17540	30273	8235	NC_058145.1	15855860	15858961	-	1014	protein_coding	3-oxoacyl-[acyl-carrier-protein] reductase FabG-like && sp|P9WGS6|Y0687_MYCTO Uncharacterized NAD-dependent oxidoreductase MT0715 OS=Mycobacterium tuberculosis (strain CDC 1551 / Oshkosh) OX=83331 GN=MT0715 PE=3 SV=1 && PF00106:short chain dehydrogenase	MYB_related
123200798	LOC123200798	5835	6391	4341	5344	6909	4539	5570	5241	4493	4404	4550	4604	3462	4624	2867	4832	3641	3967	4008	2616	4826	NC_058153.1	490569	495472	-	2838	protein_coding	eukaryotic translation initiation factor-like%2C transcript variant X1 && sp|Q93ZT6|IF4G1_ARATH Eukaryotic translation initiation factor isoform 4G-1 OS=Arabidopsis thaliana OX=3702 GN=EIF(ISO)4G1 PE=1 SV=1 && PF02854:MIF4G domain|PF02847:MA3 domain	C3H
123202392	LOC123202392	1988	4869	2983	3392	2452	3049	2497	3862	3765	5362	3565	5094	5960	4854	6391	5464	4779	5367	6834	9456	4965	NC_058154.1	132206	134564	+	1784	protein_coding	heavy metal-associated isoprenylated plant protein 6-like%2C transcript variant X2 && sp|Q9LZF1|HIP6_ARATH Heavy metal-associated isoprenylated plant protein 6 OS=Arabidopsis thaliana OX=3702 GN=HIPP06 PE=1 SV=1 && PF00403:Heavy-metal-associated domain	NAC
123201975	LOC123201975	3457	7976	3554	1657	1870	2185	3383	8412	8714	9547	5458	9357	2783	5051	2709	6567	4009	3546	2495	1742	2453	NC_058154.1	11470289	11474921	+	1993	protein_coding	glucose-6-phosphate/phosphate translocator 2%2C chloroplastic-like && sp|Q94B38|GPT2_ARATH Glucose-6-phosphate/phosphate translocator 2, chloroplastic OS=Arabidopsis thaliana OX=3702 GN=GPT2 PE=2 SV=2 && PF03151:Triose-phosphate Transporter family	HB-other
123195459	LOC123195459	4368	4323	3193	8158	6281	4419	7732	3728	4078	3690	5962	3927	3174	4563	3121	3674	4524	4447	2906	3421	7019	NC_058150.1	6620605	6622887	-	826	protein_coding	protein translation factor SUI1 homolog && sp|O48650|SUI1_SALBA Protein translation factor SUI1 homolog OS=Salix bakko OX=72444 PE=3 SV=1 && PF01253:Translation initiation factor SUI1	MYB_related
123222563	LOC123222563	5304	6204	6056	3279	3987	4533	4130	3675	3103	4663	4493	5491	5432	6171	7215	3348	4071	5149	2891	4036	3108	NC_058144.1	5687224	5688278	+	734	protein_coding	60S ribosomal protein L23 && sp|P49690|RL23_ARATH 60S ribosomal protein L23 OS=Arabidopsis thaliana OX=3702 GN=RPL23A PE=2 SV=3 && PF00238:Ribosomal protein L14p/L23e	WRKY
123216651	LOC123216651	1286	4984	1450	2583	2274	3436	5737	7704	5236	4610	3863	7051	3010	6087	2714	9136	3934	4477	5801	3157	7793	NC_058141.1	17800676	17803551	-	1956	protein_coding	probable WRKY transcription factor 47 && sp|Q9ZSI7|WRK47_ARATH Probable WRKY transcription factor 47 OS=Arabidopsis thaliana OX=3702 GN=WRKY47 PE=1 SV=2 && PF03106:WRKY DNA -binding domain	WRKY
123200155	LOC123200155	5349	4223	6971	5069	5169	4285	4270	5327	4088	5053	6086	5149	3161	4462	2808	4211	4281	3590	3671	2709	6374	NC_058153.1	3837373	3841080	-	1729	protein_coding	nucleosome assembly protein 1%3B2-like && sp|Q94K07|NAP1C_ARATH Nucleosome assembly protein 1;3 OS=Arabidopsis thaliana OX=3702 GN=NAP1;3 PE=1 SV=1 && PF00956:Nucleosome assembly protein (NAP)	bHLH
123215230	LOC123215230	5074	4251	5455	4704	5217	4794	4410	4633	5689	5173	5198	4708	3815	5168	4191	4092	4742	4295	3295	3004	4351	NC_058141.1	19122904	19125458	+	1916	protein_coding	protein BPS1%2C chloroplastic-like%2C transcript variant X2 && sp|Q9LMM6|BPS1_ARATH Protein BPS1, chloroplastic OS=Arabidopsis thaliana OX=3702 GN=BPS1 PE=2 SV=1 && PF05633:Protein BYPASS1-related	-
123211771	LOC123211771	6418	4686	7285	5907	8252	5991	4907	2761	2312	6297	5733	5918	4428	4484	3969	3028	2987	3548	2335	1946	2977	NC_058139.1	19160438	19193846	+	5399	protein_coding	cullin-1-like%2C transcript variant X8 && sp|Q94AH6|CUL1_ARATH Cullin-1 OS=Arabidopsis thaliana OX=3702 GN=CUL1 PE=1 SV=1 && PF10557:Cullin protein neddylation domain|PF00888:Cullin family	TCP
123226927	LOC123226927	624	793	754	1885	2087	5751	7801	10594	9387	862	1197	872	4645	6929	3521	229	1007	634	14447	7274	14834	NC_058146.1	1638212	1643442	+	2148	protein_coding	histone deacetylase 19-like%2C transcript variant X2 && sp|O22446|HDA19_ARATH Histone deacetylase 19 OS=Arabidopsis thaliana OX=3702 GN=HDA19 PE=1 SV=2 && PF00850:Histone deacetylase domain	B3
123223936	LOC123223936	5717	4513	7435	4805	5368	4259	5051	1305	827	4887	7180	5503	4811	7604	7118	2149	4135	5645	1804	3587	2347	NC_058144.1	207102	208356	+	731	protein_coding	nucleoside diphosphate kinase 1 && sp|Q56E62|NDK1_TOBAC Nucleoside diphosphate kinase 1 OS=Nicotiana tabacum OX=4097 PE=2 SV=1 && PF00334:Nucleoside diphosphate kinase	GRAS
123216529	LOC123216529	9210	5132	6758	9131	7355	3939	7209	1410	2525	4107	6441	3849	2366	5126	3723	2136	2485	3964	2188	2591	4381	NC_058141.1	12539420	12540675	+	951	protein_coding	REF/SRPP-like protein At1g67360 && sp|Q9FYF7|Y1736_ARATH REF/SRPP-like protein At1g67360 OS=Arabidopsis thaliana OX=3702 GN=At1g67360 PE=2 SV=1 && PF05755:Rubber elongation factor protein (REF)	-
123202579	LOC123202579	3879	6591	4306	3990	6491	3197	4554	5638	4621	6039	3410	7088	4785	4596	3443	5534	3069	3535	4171	2440	4594	NC_058155.1	6664094	6672688	+	4907	protein_coding	eukaryotic translation initiation factor 5B-like && sp|Q10251|IF2P_SCHPO Eukaryotic translation initiation factor 5B OS=Schizosaccharomyces pombe (strain 972 / ATCC 24843) OX=284812 GN=SPAC56F8.03 PE=1 SV=1 && -	BBR-BPC
123208986	LOC123208986	10781	6771	6406	9463	10325	7021	5269	1844	1477	4178	5655	3753	2611	5020	2636	2259	1920	3273	1335	724	2644	NC_058138.1	15219029	15221838	-	2810	protein_coding	G-type lectin S-receptor-like serine/threonine-protein kinase LECRK3 && sp|Q25AG3|LERK3_ORYSI G-type lectin S-receptor-like serine/threonine-protein kinase LECRK3 OS=Oryza sativa subsp. indica OX=39946 GN=LECRK3 PE=3 SV=2 && PF01453:D-mannose binding lectin|PF00069:Protein kinase domain	CO-like
123223295	LOC123223295	4901	6378	4898	3484	4334	4220	3595	4862	5684	5219	3977	6046	5117	5285	4853	5001	3527	4151	3481	2816	3479	NC_058137.1	6174151	6181593	-	2298	protein_coding	aminopeptidase P1-like && sp|F4JQH3|AMPP1_ARATH Aminopeptidase P1 OS=Arabidopsis thaliana OX=3702 GN=APP1 PE=1 SV=1 && PF16189:Creatinase/Prolidase N-terminal domain|PF00557:Metallopeptidase family M24|PF16188:C-terminal region of peptidase_M24|PF01321:Creatinase/Prolidase N-terminal domain	-
123194589	LOC123194589	6747	4493	6419	5167	5741	4553	5565	3875	3487	5114	6953	4623	2666	4842	2608	4247	4546	4371	2748	2081	4392	NC_058149.1	12222984	12223985	-	745	protein_coding	13 kDa ribonucleoprotein-associated protein-like && sp|Q5XH16|NH2L1_XENLA NHP2-like protein 1 OS=Xenopus laevis OX=8355 GN=snu13 PE=2 SV=1 && PF01248:Ribosomal protein L7Ae/L30e/S12e/Gadd45 family	MYB_related
123210378	LOC123210378	3314	7089	4233	4362	4988	3690	4824	6518	12087	5594	4087	4200	2355	3830	1246	7762	4435	3296	2930	1471	2872	NC_058137.1	22924296	22930365	+	1763	protein_coding	gamma aminobutyrate transaminase 1%2C mitochondrial%2C transcript variant X2 && sp|Q84P54|GATP1_SOLLC Gamma aminobutyrate transaminase 1, mitochondrial OS=Solanum lycopersicum OX=4081 GN=GABA-TP1 PE=1 SV=1 && PF00202:Aminotransferase class-III	TCP
123198547	LOC123198547	7046	3958	7505	4711	5653	5226	4158	3046	2313	4424	4971	4384	4362	6217	5681	3196	4340	4877	2400	2489	4212	NC_058152.1	5611626	5614031	+	1114	protein_coding	40S ribosomal protein S6-like && sp|P51430|RS62_ARATH 40S ribosomal protein S6-2 OS=Arabidopsis thaliana OX=3702 GN=RPS6B PE=1 SV=3 && PF01092:Ribosomal protein S6e	B3
123195947	LOC123195947	7785	5372	5990	6224	7961	6594	4891	2238	1538	4473	6230	4210	4179	5687	4233	2022	3512	3988	2464	2067	3452	NC_058150.1	4777213	4783996	-	3553	protein_coding	auxin response factor 6-like%2C transcript variant X1 && sp|Q9ZTX8|ARFF_ARATH Auxin response factor 6 OS=Arabidopsis thaliana OX=3702 GN=ARF6 PE=1 SV=2 && PF06507:Auxin response factor|PF02309:AUX/IAA family|PF02362:B3 DNA binding domain	ARF
123216882	LOC123216882	5901	5143	5079	5214	6401	4885	5234	3414	4472	4617	4473	5114	4447	5219	4205	3572	3736	4571	2822	3229	3225	NC_058141.1	68348	72420	-	1912	protein_coding	pyruvate kinase%2C cytosolic isozyme%2C transcript variant X2 && sp|Q42806|KPYC_SOYBN Pyruvate kinase, cytosolic isozyme OS=Glycine max OX=3847 PE=2 SV=1 && PF00224:Pyruvate kinase, barrel domain|PF02887:Pyruvate kinase, alpha/beta domain	MYB_related
123229474	LOC123229474	5847	5572	7881	5589	7055	6077	5307	4650	5143	3710	4302	4319	4221	4239	3537	2205	2682	3748	3161	2419	3239	NC_058147.1	5427022	5430809	-	2140	protein_coding	eukaryotic translation initiation factor 5-like%2C transcript variant X1 && sp|Q9S825|IF5Z_ARATH Probable eukaryotic translation initiation factor 5-2 OS=Arabidopsis thaliana OX=3702 GN=At1g77840 PE=1 SV=1 && PF02020:eIF4-gamma/eIF5/eIF2-epsilon|PF01873:Domain found in IF2B/IF5	-
123197917	LOC123197917	3032	2665	1777	3261	3683	2887	4501	5369	6829	3968	3847	2102	2820	6382	2844	6530	5962	4181	5937	4862	11344	NC_058151.1	1838978	1841241	-	2264	protein_coding	scarecrow-like protein 8 && sp|Q9FYR7|SCL8_ARATH Scarecrow-like protein 8 OS=Arabidopsis thaliana OX=3702 GN=SCL8 PE=2 SV=1 && PF03514:GRAS domain family	GRAS
123228546	LOC123228546	30	2227	39	66	169	31	952	20827	34351	1396	281	3056	152	488	50	16660	2847	967	4278	3370	2520	NC_058137.1	22198607	22203648	+	2458	protein_coding	probable rhamnogalacturonate lyase B%2C transcript variant X2 && - && PF14686:Polysaccharide lyase family 4, domain II|PF14683:Polysaccharide lyase family 4, domain III|PF06045:Rhamnogalacturonate lyase family	-
123195411	LOC123195411	6147	5248	7872	3471	4719	4990	2744	2440	1645	5276	4606	5756	6364	6791	7548	2975	4052	5181	1755	2438	2656	NC_058150.1	13853612	13856579	+	1263	protein_coding	60S ribosomal protein L5-like && sp|Q6UNT2|RL5_CUCSA 60S ribosomal protein L5 OS=Cucumis sativus OX=3659 GN=RPL5 PE=2 SV=1 && PF14204:Ribosomal L18 C-terminal region|PF17144:Ribosomal large subunit proteins 60S L5, and 50S L18	-
123208838	LOC123208838	1501	691	3398	729	3382	2767	2132	442	142	5049	7340	557	5647	6282	5695	3047	17768	9957	5702	8590	3753	NC_058138.1	18261055	18264324	+	1585	protein_coding	mitogen-activated protein kinase 3 && sp|Q39023|MPK3_ARATH Mitogen-activated protein kinase 3 OS=Arabidopsis thaliana OX=3702 GN=MPK3 PE=1 SV=2 && PF00069:Protein kinase domain	C3H
123218791	LOC123218791	7091	6393	5290	4325	4712	5247	5181	3058	1583	6057	5393	6516	4984	6093	4487	3070	3341	4228	2696	2087	2676	NC_058142.1	656135	661956	+	2025	protein_coding	pyrophosphate--fructose 6-phosphate 1-phosphotransferase subunit beta && sp|Q41141|PFPB_RICCO Pyrophosphate--fructose 6-phosphate 1-phosphotransferase subunit beta OS=Ricinus communis OX=3988 GN=PFP-BETA PE=3 SV=1 && PF00365:Phosphofructokinase	-
123196214	LOC123196214	4931	5181	5402	5038	5575	4851	6136	6214	6494	4376	4783	4919	3711	3516	3107	4605	2492	2937	3645	2711	3724	NC_058150.1	2573606	2580193	-	2706	protein_coding	cyclin-dependent kinase F-4-like%2C transcript variant X3 && sp|Q6Z8C8|CDKF4_ORYSJ Cyclin-dependent kinase F-4 OS=Oryza sativa subsp. japonica OX=39947 GN=CDKF-4 PE=2 SV=1 && PF00069:Protein kinase domain	WRKY
123201962	LOC123201962	4575	5273	4166	4951	4883	3469	6479	5179	4635	4472	4110	5122	3438	4011	2793	5033	5460	3502	4225	2995	5498	NC_058154.1	10467264	10471952	-	2280	protein_coding	proton pump-interactor 1-like && sp|O23144|PPI1_ARATH Proton pump-interactor 1 OS=Arabidopsis thaliana OX=3702 GN=PPI1 PE=1 SV=2 && -	-
123211856	LOC123211856	6179	6809	5391	3451	3884	3657	4062	5650	6030	6785	4951	7551	3244	4133	2361	6537	3480	3770	2609	1775	1869	NC_058139.1	18725352	18731901	+	2579	protein_coding	glyoxysomal fatty acid beta-oxidation multifunctional protein MFP-a-like && sp|O49809|MFPA_BRANA Glyoxysomal fatty acid beta-oxidation multifunctional protein MFP-a OS=Brassica napus OX=3708 PE=2 SV=2 && PF00725:3-hydroxyacyl-CoA dehydrogenase, C-terminal domain|PF00378:Enoyl-CoA hydratase/isomerase|PF02737:3-hydroxyacyl-CoA dehydrogenase, NAD binding domain	MYB_related
123192220	LOC123192220	5918	5448	7820	3436	3838	4115	4216	3775	1836	5540	4369	5602	4400	6888	5430	3734	4222	5068	2547	2232	3691	NC_058148.1	10742860	10744707	+	778	protein_coding	40S ribosomal protein S15a-1 && sp|P42798|R15A1_ARATH 40S ribosomal protein S15a-1 OS=Arabidopsis thaliana OX=3702 GN=RPS15AA PE=2 SV=2 && PF00410:Ribosomal protein S8	NF-YA
123194351	LOC123194351	6185	4430	3919	6298	10676	6542	5264	3308	2041	6997	5453	7202	3673	4281	2709	2751	1878	2918	2007	1286	4159	NC_058137.1	19127185	19153045	+	12125	protein_coding	transformation/transcription domain-associated protein-like%2C transcript variant X1 && sp|Q9Y4A5|TRRAP_HUMAN Transformation/transcription domain-associated protein OS=Homo sapiens OX=9606 GN=TRRAP PE=1 SV=3 && PF02259:FAT domain|PF02260:FATC domain|PF00454:Phosphatidylinositol 3- and 4-kinase	-
123219118	LOC123219118	5816	5208	4650	4746	7977	5458	4333	3561	2658	5536	4625	6731	4751	4717	3700	3541	2470	3431	3109	1957	4826	NC_058142.1	5601087	5611842	+	7515	protein_coding	pre-mRNA-processing-splicing factor 8A && sp|Q9SSD2|PRP8A_ARATH Pre-mRNA-processing-splicing factor 8A OS=Arabidopsis thaliana OX=3702 GN=PRP8A PE=1 SV=1 && PF08082:PRO8NT (NUC069), PrP8 N-terminal domain|PF12134:PRP8 domain IV core|PF10596:U6-snRNA interacting domain of PrP8|PF01398:JAB1/Mov34/MPN/PAD-1 ubiquitin protease|PF08084:PROCT (NUC072) domain|PF10598:RNA recognition motif of the spliceo…	-
123222433	LOC123222433	18440	4442	8351	4930	5589	2292	3555	1433	2055	5014	8475	2290	2432	2174	1226	4613	6940	5384	968	988	1945	NC_058137.1	28128980	28131719	-	2122	protein_coding	GDP-L-galactose phosphorylase 2 && sp|Q8RWE8|GGAP1_ARATH GDP-L-galactose phosphorylase 1 OS=Arabidopsis thaliana OX=3702 GN=VTC2 PE=1 SV=1 && -	-
123210210	LOC123210210	5980	4625	5934	5253	5112	3961	5922	3370	4279	3768	5491	3649	3216	4817	4087	3491	4530	4862	3240	3836	4042	NC_058139.1	1009899	1013230	-	793	protein_coding	ubiquitin-conjugating enzyme E2 28-like && sp|Q94F47|UBC28_ARATH Ubiquitin-conjugating enzyme E2 28 OS=Arabidopsis thaliana OX=3702 GN=UBC28 PE=1 SV=1 && PF00179:Ubiquitin-conjugating enzyme	MYB_related
123194969	LOC123194969	6809	3029	4943	5210	7224	4715	7330	3024	1866	4943	7837	3122	2438	4940	2774	3752	4961	4801	1919	2176	5602	NC_058149.1	14991622	14992834	+	1213	protein_coding	uncharacterized LOC123194969 && - && PF15365:Proline-rich nuclear receptor coactivator motif	-
123199748	LOC123199748	5992	4169	6402	3611	4221	5684	2777	2420	1592	3707	3888	4715	5999	7268	8334	2726	4361	6071	2279	3765	3147	NC_058152.1	579906	581707	-	1099	protein_coding	60S ribosomal protein L8-3 && sp|P29766|RL8_SOLLC 60S ribosomal protein L8 OS=Solanum lycopersicum OX=4081 GN=RPL8 PE=2 SV=1 && PF03947:Ribosomal Proteins L2, C-terminal domain|PF00181:Ribosomal Proteins L2, RNA binding domain	M-type_MADS
123201317	LOC123201317	5477	4605	6499	3356	4432	4862	3049	2728	2315	4594	4574	5238	5781	6429	7256	3657	4470	5422	2262	3127	2774	NC_058154.1	3808613	3810937	-	1173	protein_coding	40S ribosomal protein S4-3-like%2C transcript variant X2 && sp|Q8VYK6|RS43_ARATH 40S ribosomal protein S4-3 OS=Arabidopsis thaliana OX=3702 GN=RPS4D PE=2 SV=2 && PF08071:RS4NT (NUC023) domain|PF00900:Ribosomal family S4e|PF01479:S4 domain|PF16121:40S ribosomal protein S4 C-terminus|PF00467:KOW motif	NAC
123197955	LOC123197955	8206	5007	3946	6001	7179	4081	5333	4235	5578	3228	4873	4076	3215	4162	2969	4129	3185	3696	2259	2120	5223	NC_058151.1	12524316	12529390	-	1300	protein_coding	agamous-like MADS-box protein MADS2 && sp|Q8LLR2|MADS2_VITVI Agamous-like MADS-box protein MADS2 OS=Vitis vinifera OX=29760 GN=MADS2 PE=2 SV=2 && PF01486:K-box region|PF00319:SRF-type transcription factor (DNA-binding and dimerisation domain)	MIKC_MADS
123211253	LOC123211253	6421	5229	5838	4527	5784	5019	4833	3245	2487	5384	4951	5286	4716	5320	4543	3220	3629	4231	2694	2451	2846	NC_058139.1	5563020	5570655	+	2360	protein_coding	V-type proton ATPase catalytic subunit A-like && sp|Q9SM09|VATA_CITUN V-type proton ATPase catalytic subunit A OS=Citrus unshiu OX=55188 PE=2 SV=1 && PF16886:ATPsynthase alpha/beta subunit N-term extension|PF02874:ATP synthase alpha/beta family, beta-barrel domain|PF00006:ATP synthase alpha/beta family, nucleotide-binding domain	MYB_related
123229325	LOC123229325	4077	6606	4077	4010	5835	4225	4202	5043	5144	6618	5022	7682	3916	4489	2905	5340	2816	3563	2222	1559	2796	NC_058147.1	1255274	1266550	+	4971	protein_coding	stromal processing peptidase%2C chloroplastic%2C transcript variant X2 && sp|Q9FIH8|SPP_ARATH Stromal processing peptidase, chloroplastic OS=Arabidopsis thaliana OX=3702 GN=SPP PE=2 SV=1 && PF05193:Peptidase M16 inactive domain|PF00675:Insulinase (Peptidase family M16)	-
123210809	LOC123210809	4150	4937	4874	5895	11470	5673	4994	1865	1202	7578	5414	7715	4180	4338	2691	2382	2061	3707	2539	1717	2604	NC_058139.1	3843391	3882131	+	13593	protein_coding	uncharacterized LOC123210809 && sp|Q555C6|VP13B_DICDI Putative vacuolar protein sorting-associated protein 13B OS=Dictyostelium discoideum OX=44689 GN=vps13B PE=3 SV=1 && PF12624:N-terminal region of Chorein or VPS13|PF16908:Vacuolar sorting-associated protein 13, N-terminal|PF06650:SHR-binding domain of vacuolar-sorting associated protein 13|PF16910:Repeating coiled region of VPS13|PF00169:PH do…	-
123205754	LOC123205754	7001	3085	3994	3703	4013	5016	3331	1424	2719	1471	1879	1587	7112	5518	12053	2514	3166	5866	4458	7869	3965	NW_025401106.1	303682	306743	+	1515	protein_coding	glutamine synthetase nodule isozyme && sp|P32289|GLNA_VIGAC Glutamine synthetase nodule isozyme OS=Vigna aconitifolia OX=3918 PE=2 SV=1 && PF00120:Glutamine synthetase, catalytic domain|PF03951:Glutamine synthetase, beta-Grasp domain	-
123214219	LOC123214219	4624	6423	6428	5152	5567	4301	3058	3994	3550	6922	5836	6819	4033	5044	3523	3331	3306	3644	1700	1529	2888	NC_058140.1	15724976	15729265	-	2558	protein_coding	stromal 70 kDa heat shock-related protein%2C chloroplastic && sp|Q02028|HSP7S_PEA Stromal 70 kDa heat shock-related protein, chloroplastic OS=Pisum sativum OX=3888 GN=HSP70 PE=2 SV=1 && PF00012:Hsp70 protein	bHLH
123224792	LOC123224792	4510	3061	5855	5945	7151	6792	4896	736	256	5210	6389	2833	4871	6790	4376	2282	6212	5936	2459	1921	3188	NC_058145.1	14942810	14943963	+	1036	protein_coding	uncharacterized protein At4g22758-like%2C transcript variant X2 && - && -	HSF
123217293	LOC123217293	4478	4854	2816	3238	3606	3613	4126	5168	5977	3415	2789	3718	4930	5440	4814	4776	4300	4985	4494	4674	5408	NC_058141.1	16122212	16124607	+	2396	protein_coding	acetolactate synthase 3%2C chloroplastic-like && sp|P27819|ILVB3_BRANA Acetolactate synthase 3, chloroplastic OS=Brassica napus OX=3708 PE=3 SV=1 && PF02776:Thiamine pyrophosphate enzyme, N-terminal TPP binding domain|PF00205:Thiamine pyrophosphate enzyme, central domain|PF02775:Thiamine pyrophosphate enzyme, C-terminal TPP binding domain	-
123212468	LOC123212468	590	1842	335	3281	3329	1403	6825	6206	6558	5113	2901	2781	4615	4376	1744	5284	4121	3293	8801	4956	13242	NC_058139.1	11399791	11401753	-	1719	protein_coding	expansin-A1-like && sp|Q9C554|EXPA1_ARATH Expansin-A1 OS=Arabidopsis thaliana OX=3702 GN=EXPA1 PE=2 SV=1 && PF03330:Lytic transglycolase|PF01357:Pollen allergen	MYB_related
123206798	LOC123206798	3487	548	2751	10967	13804	14845	10677	414	647	2931	6761	1646	5419	2641	4553	392	2063	2134	1506	1946	1383	NW_025401141.1	75979	78299	+	1403	protein_coding	epoxide hydrolase A-like && sp|I6YGS0|EPHA_MYCTU Epoxide hydrolase A OS=Mycobacterium tuberculosis (strain ATCC 25618 / H37Rv) OX=83332 GN=ephA PE=1 SV=1 && PF00561:alpha/beta hydrolase fold	FAR1
123217887	LOC123217887	4637	4654	6843	9124	6498	3572	5741	2995	3571	5375	9764	5296	1826	3423	1659	3218	3926	2982	1916	1324	3072	NC_058137.1	1921294	1924559	+	1359	protein_coding	uncharacterized protein At5g02240 && sp|O80934|Y2766_ARATH Uncharacterized protein At2g37660, chloroplastic OS=Arabidopsis thaliana OX=3702 GN=At2g37660 PE=1 SV=2 && PF13460:NAD(P)H-binding	-
123194997	LOC123194997	6454	4397	5541	3293	4135	4567	3679	4271	2544	4978	4455	5607	4843	5874	5831	3435	4295	4404	2409	3113	3205	NC_058137.1	22275121	22276942	-	772	protein_coding	60S ribosomal protein L21-1-like && sp|Q43291|RL211_ARATH 60S ribosomal protein L21-1 OS=Arabidopsis thaliana OX=3702 GN=RPL21A PE=2 SV=2 && PF01157:Ribosomal protein L21e	-
123214695	LOC123214695	5764	4061	6497	4204	5184	5314	5171	2273	1678	4299	4703	4351	5607	6272	5599	2513	3686	4496	2713	2876	3992	NC_058140.1	15786217	15789561	-	1618	protein_coding	elongation factor 1-gamma && sp|Q9FUM1|EF1G_PRUAV Elongation factor 1-gamma OS=Prunus avium OX=42229 PE=2 SV=1 && PF00043:Glutathione S-transferase, C-terminal domain|PF00647:Elongation factor 1 gamma, conserved domain|PF02798:Glutathione S-transferase, N-terminal domain	-
123217751	LOC123217751	3133	2485	2457	3049	4215	3821	4664	2969	2290	4709	5635	1860	3385	6325	4249	4853	11620	6974	3108	3635	5790	NC_058141.1	13246525	13247471	+	947	protein_coding	zinc finger A20 and AN1 domain-containing stress-associated protein 5-like && sp|Q9LHJ8|SAP5_ARATH Zinc finger A20 and AN1 domain-containing stress-associated protein 5 OS=Arabidopsis thaliana OX=3702 GN=SAP5 PE=2 SV=1 && PF01754:A20-like zinc finger|PF01428:AN1-like Zinc finger	NF-YB
123208519	LOC123208519	5595	4897	5693	5662	6684	4652	5107	3782	3384	4284	4685	4359	3444	4190	3342	4013	4071	3677	3050	2701	3866	NC_058138.1	15593163	15600822	-	3194	protein_coding	casein kinase 1-like protein HD16%2C transcript variant X2 && sp|Q852L0|HD16N_ORYSJ Casein kinase 1-like protein HD16 OS=Oryza sativa subsp. japonica OX=39947 GN=HD16 PE=1 SV=1 && PF00069:Protein kinase domain	C2H2
123197855	LOC123197855	7338	5310	999	9414	6943	4522	6723	3829	3349	6911	9488	3797	2445	2889	936	2438	1109	1402	1844	1649	7506	NC_058151.1	5214458	5220224	-	4584	protein_coding	magnesium-chelatase subunit ChlH%2C chloroplastic && sp|Q9FNB0|CHLH_ARATH Magnesium-chelatase subunit ChlH, chloroplastic OS=Arabidopsis thaliana OX=3702 GN=CHLH PE=1 SV=1 && PF11965:Domain of unknown function (DUF3479)|PF02514:CobN/Magnesium Chelatase	HSF
123192616	LOC123192616	2797	9190	3019	1984	1976	1763	3312	6663	5736	8192	4720	11744	2355	3538	1344	7492	3727	3519	3279	1564	2854	NC_058137.1	497613	503837	+	3159	protein_coding	acetyl-coenzyme A carboxylase carboxyl transferase subunit alpha%2C chloroplastic-like%2C transcript variant X3 && sp|Q9LD43|ACCA_ARATH Acetyl-coenzyme A carboxylase carboxyl transferase subunit alpha, chloroplastic OS=Arabidopsis thaliana OX=3702 GN=CAC3 PE=1 SV=1 && PF03255:Acetyl co-enzyme A carboxylase carboxyltransferase alpha subunit	-
123211652	LOC123211652	1058	5841	647	746	1246	1251	3297	15252	20939	2377	1804	3661	1353	2453	1093	10016	3074	1609	5115	2644	5226	NC_058139.1	21240329	21243602	-	2110	protein_coding	butanoate--CoA ligase AAE1-like%2C transcript variant X1 && sp|F4HUK6|AAE1_ARATH Butanoate--CoA ligase AAE1 OS=Arabidopsis thaliana OX=3702 GN=AAE1 PE=1 SV=1 && PF13193:AMP-binding enzyme C-terminal domain|PF00501:AMP-binding enzyme	NAC
123224984	LOC123224984	6556	4951	6765	3875	4477	4590	3280	3381	2232	4149	3997	5274	4810	6474	5695	2994	4324	4975	2068	2404	3349	NC_058145.1	2836303	2838059	-	762	protein_coding	40S ribosomal protein S20-2 && sp|Q9STY6|RS202_ARATH 40S ribosomal protein S20-2 OS=Arabidopsis thaliana OX=3702 GN=RPS20B PE=2 SV=1 && PF00338:Ribosomal protein S10p/S20e	FAR1
123197870	LOC123197870	3866	7812	3126	1559	1028	1658	4833	8267	7042	7566	5513	7736	2000	5596	1963	6990	3674	3240	3044	2882	1151	NC_058138.1	18588738	18589717	-	980	protein_coding	peroxiredoxin-2E-2%2C chloroplastic && sp|Q949U7|PRX2E_ARATH Peroxiredoxin-2E, chloroplastic OS=Arabidopsis thaliana OX=3702 GN=PRXIIE PE=1 SV=2 && PF08534:Redoxin	ZF-HD
123229256	LOC123229256	3303	4153	3393	2631	4092	3677	3548	4678	3506	3919	3409	3958	6135	5438	5531	3778	3522	3536	6578	5532	6196	NC_058147.1	1120233	1125832	-	2203	protein_coding	pyrophosphate--fructose 6-phosphate 1-phosphotransferase subunit alpha && sp|Q41140|PFPA_RICCO Pyrophosphate--fructose 6-phosphate 1-phosphotransferase subunit alpha OS=Ricinus communis OX=3988 GN=PFP-ALPHA PE=3 SV=1 && PF00365:Phosphofructokinase	NF-YB
123230342	LOC123230342	5996	4669	6975	3944	4788	4765	3728	2306	1844	3694	4620	4642	5551	6007	7079	2514	4337	5028	1902	3358	2758	NC_058148.1	7017030	7018714	-	733	protein_coding	60S acidic ribosomal protein P3-like && sp|Q9SVZ6|RLA31_ARATH 60S acidic ribosomal protein P3-1 OS=Arabidopsis thaliana OX=3702 GN=RPP3A PE=3 SV=1 && PF00428:60s Acidic ribosomal protein	bHLH
123212992	LOC123212992	4699	4590	3642	4078	7483	5251	4316	4388	3115	5087	3812	5913	4250	4653	3659	4182	3046	3736	3553	2597	4250	NC_058140.1	12973467	12983798	+	6491	protein_coding	E3 ubiquitin-protein ligase UPL3-like && sp|Q6WWW4|UPL3_ARATH E3 ubiquitin-protein ligase UPL3 OS=Arabidopsis thaliana OX=3702 GN=UPL3 PE=1 SV=1 && -	C2H2
123207382	LOC123207382	5527	3514	4977	5647	6692	4593	5927	3765	3564	4129	6209	3793	2780	4260	2694	3920	4079	4192	3021	3020	3960	NW_025401166.1	105130	108498	-	1045	protein_coding	ADP-ribosylation factor-like%2C transcript variant X1 && sp|P51823|ARF2_ORYSJ ADP-ribosylation factor 2 OS=Oryza sativa subsp. japonica OX=39947 GN=ARF PE=2 SV=2 && PF00025:ADP-ribosylation factor family	GATA
123194768	LOC123194768	6834	6344	5154	4990	5822	4153	7188	2356	1991	4895	6040	5047	4027	4539	3675	2539	3534	3759	2945	2462	1879	NC_058149.1	10246947	10249793	+	1369	protein_coding	thiol protease aleurain-like && sp|Q8H166|ALEU_ARATH Thiol protease aleurain OS=Arabidopsis thaliana OX=3702 GN=ALEU PE=1 SV=2 && PF00112:Papain family cysteine protease|PF08246:Cathepsin propeptide inhibitor domain (I29)	BBR-BPC
123223212	LOC123223212	4008	8011	2805	1630	1666	1894	3155	6641	7772	6158	5096	8661	2435	4472	1898	8558	4710	4113	2580	1569	2270	NC_058144.1	2313652	2316663	+	1791	protein_coding	pyruvate dehydrogenase E1 component subunit alpha-3%2C chloroplastic && sp|O24457|ODPA3_ARATH Pyruvate dehydrogenase E1 component subunit alpha-3, chloroplastic OS=Arabidopsis thaliana OX=3702 GN=PDH-E1 ALPHA PE=2 SV=1 && PF00676:Dehydrogenase E1 component	E2F/DP
123196489	LOC123196489	5126	5420	5732	4420	4853	5320	3899	4029	4544	3927	3736	4267	4816	4856	4961	4075	3437	3597	3250	3214	2562	NC_058150.1	14522102	14525411	+	1438	protein_coding	uncharacterized LOC123196489 && sp|P22241|DRPD_CRAPL Desiccation-related protein PCC27-45 OS=Craterostigma plantagineum OX=4153 PE=2 SV=1 && PF03168:Late embryogenesis abundant protein	NAC
123229974	LOC123229974	2859	4056	2173	2111	4558	5445	2371	1765	1159	3232	2136	4803	11402	3467	10959	2571	2937	5931	6203	7485	2366	NC_058147.1	5242148	5256813	+	7393	protein_coding	acetyl-CoA carboxylase 1-like%2C transcript variant X1 && sp|Q38970|ACC1_ARATH Acetyl-CoA carboxylase 1 OS=Arabidopsis thaliana OX=3702 GN=ACC1 PE=1 SV=1 && PF00364:Biotin-requiring enzyme|PF02786:Carbamoyl-phosphate synthase L chain, ATP binding domain|PF08326:Acetyl-CoA carboxylase, central region|PF01039:Carboxyl transferase domain|PF00289:Biotin carboxylase, N-terminal domain|PF02785:Biotin c…	-
123202168	LOC123202168	6675	4142	5003	5411	6118	5628	4263	3360	2564	3338	3700	3440	3815	5415	4276	2844	4051	3924	3311	3278	5341	NC_058154.1	12104458	12108274	-	1622	protein_coding	polyadenylate-binding protein RBP45C-like%2C transcript variant X1 && sp|Q9LEB4|RBP45_NICPL Polyadenylate-binding protein RBP45 OS=Nicotiana plumbaginifolia OX=4092 GN=RBP45 PE=1 SV=1 && PF00076:RNA recognition motif. (a.k.a. RRM, RBD, or RNP domain)	MIKC_MADS
123197811	LOC123197811	3856	5080	3073	2645	2680	5007	2691	2349	1351	4846	2584	6285	6257	6127	7308	5238	2689	6512	5778	4422	3003	NC_058151.1	1718945	1721860	-	2424	protein_coding	heat shock protein 90-1-like && sp|P27323|HS901_ARATH Heat shock protein 90-1 OS=Arabidopsis thaliana OX=3702 GN=HSP90-1 PE=1 SV=3 && PF00183:Hsp90 protein|PF02518:Histidine kinase-, DNA gyrase B-, and HSP90-like ATPase	LBD
123215744	LOC123215744	1302	3236	1133	670	1443	3576	2261	616	847	1116	2094	406	6283	6371	9802	1980	14717	10344	5695	9667	6209	NC_058141.1	16979487	16980251	+	606	protein_coding	protein SENESCENCE-ASSOCIATED GENE 21%2C mitochondrial-like && sp|Q93WF6|SAG21_ARATH Protein SENESCENCE-ASSOCIATED GENE 21, mitochondrial OS=Arabidopsis thaliana OX=3702 GN=SAG21 PE=2 SV=1 && PF03242:Late embryogenesis abundant protein	-
123227451	LOC123227451	4483	5145	5553	5562	5826	5048	5014	3602	3628	6296	5505	6155	2916	4591	2204	4470	3803	2967	2104	1021	3417	NC_058146.1	3100372	3105117	-	3191	protein_coding	BEL1-like homeodomain protein 7 && sp|Q9SIW1|BLH7_ARATH BEL1-like homeodomain protein 7 OS=Arabidopsis thaliana OX=3702 GN=BLH7 PE=1 SV=1 && PF07526:Associated with HOX|PF05920:Homeobox KN domain	TALE
123209386	LOC123209386	3000	6414	4841	2986	3676	3230	3378	3922	3586	9201	5418	9715	5110	5467	3667	3633	3061	3730	1850	1352	2024	NC_058138.1	16051089	16055574	-	2230	protein_coding	chaperonin 60 subunit beta 3%2C chloroplastic && sp|C0Z361|CPNB3_ARATH Chaperonin 60 subunit beta 3, chloroplastic OS=Arabidopsis thaliana OX=3702 GN=CPN60B3 PE=1 SV=1 && PF00118:TCP-1/cpn60 chaperonin family	CO-like
123195104	LOC123195104	11037	9414	3500	7068	9116	654	1716	3432	7061	8192	7349	6988	9374	312	239	1111	1142	860	8	30	536	NC_058149.1	10197984	10200763	+	1770	protein_coding	trimethyltridecatetraene synthase-like && sp|A0A1D6F9Y9|C92C6_MAIZE Trimethyltridecatetraene synthase OS=Zea mays OX=4577 GN=CYP92C6 PE=1 SV=1 && PF00067:Cytochrome P450	HSF
123195222	LOC123195222	6213	4038	7593	8003	8478	4978	6575	1330	869	6501	7712	6708	2148	3929	1248	2723	4479	3191	704	346	1030	NC_058149.1	825820	829351	+	2052	protein_coding	uncharacterized LOC123195222 && - && -	-
123217924	LOC123217924	6327	3599	4826	4983	6170	5563	4035	2288	2540	3171	3845	3331	5034	5694	6565	2427	3953	4624	2105	3573	3745	NC_058142.1	10591988	10594210	-	977	protein_coding	60S ribosomal protein L10-like && sp|Q9SPB3|RL10_VITRI 60S ribosomal protein L10 OS=Vitis riparia OX=96939 GN=RPL10 PE=2 SV=1 && PF00252:Ribosomal protein L16p/L10e	B3
123218244	LOC123218244	2904	2600	2106	7422	7050	8251	4861	1012	2112	3624	6752	4390	6747	4890	6941	1497	2342	3424	1954	5930	1458	NC_058137.1	2592756	2596996	+	1102	protein_coding	glutathione S-transferase L3-like%2C transcript variant X2 && sp|Q9LZ06|GSTL3_ARATH Glutathione S-transferase L3 OS=Arabidopsis thaliana OX=3702 GN=GSTL3 PE=2 SV=1 && PF13410:Glutathione S-transferase, C-terminal domain|PF13417:Glutathione S-transferase, N-terminal domain	-
123223188	LOC123223188	5023	3993	5886	4846	5303	4280	3853	3089	2653	3683	4080	4637	4306	5948	4961	2904	3805	4330	2892	3596	4176	NC_058144.1	3223147	3225821	-	1168	protein_coding	60S ribosomal protein L19-3-like && sp|P49693|RL193_ARATH 60S ribosomal protein L19-3 OS=Arabidopsis thaliana OX=3702 GN=RPL19C PE=2 SV=3 && PF01280:Ribosomal protein L19e	-
123193555	LOC123193555	8451	4761	4876	8788	8718	5556	6303	2387	2730	4517	6379	5441	1240	3598	1132	2978	1192	2081	1527	867	4658	NC_058148.1	13534078	13537432	-	1159	protein_coding	E3 ubiquitin-protein ligase RMA1H1-like%2C transcript variant X2 && sp|Q6R567|RMA1_CAPAN E3 ubiquitin-protein ligase RMA1H1 OS=Capsicum annuum OX=4072 GN=RMA1H1 PE=1 SV=1 && PF00097:Zinc finger, C3HC4 type (RING finger)	-
123219692	LOC123219692	2021	2944	2589	1493	2428	3056	3318	3139	2747	3812	2714	1837	4304	5542	5220	5140	7786	8246	6875	9320	3457	NC_058137.1	331160	332214	-	1055	protein_coding	PRA1 family protein B4-like && sp|O80915|PR1B4_ARATH PRA1 family protein B4 OS=Arabidopsis thaliana OX=3702 GN=PRA1B4 PE=1 SV=1 && PF03208:PRA1 family protein	bHLH
123204568	LOC123204568	3360	4594	3867	2121	3352	4187	3382	4516	4650	3251	2656	3648	4990	4840	5529	4900	4128	4927	5501	5938	3644	NC_058156.1	1184289	1190387	+	2272	protein_coding	dynamin-related protein 5A && sp|Q39828|SDL5A_SOYBN Dynamin-related protein 5A OS=Glycine max OX=3847 PE=2 SV=1 && PF02212:Dynamin GTPase effector domain|PF00350:Dynamin family|PF01031:Dynamin central region	HB-other
123194659	LOC123194659	4189	7732	3494	3218	3223	1983	3703	3389	4676	6012	3605	6031	5953	4737	3931	3868	2944	4401	3300	5260	2319	NC_058149.1	13315171	13318761	+	1601	protein_coding	aspartate aminotransferase%2C cytoplasmic && sp|P46644|AAT3_ARATH Aspartate aminotransferase 3, chloroplastic OS=Arabidopsis thaliana OX=3702 GN=ASP3 PE=1 SV=1 && PF00155:Aminotransferase class I and II	-
123197714	LOC123197714	3783	5093	4528	2930	5046	3645	3921	5174	3776	6170	4543	6437	3385	4010	2646	5127	3599	3623	3835	2895	3793	NC_058151.1	5247165	5261308	+	3472	protein_coding	villin-3%2C transcript variant X1 && sp|O81644|VILI2_ARATH Villin-2 OS=Arabidopsis thaliana OX=3702 GN=VLN2 PE=1 SV=2 && PF00626:Gelsolin repeat|PF02209:Villin headpiece domain	-
123226898	LOC123226898	9930	5266	8826	10204	9336	4781	4440	1153	1201	3389	5733	2821	2070	3921	2021	1582	2958	3831	1147	1174	2128	NC_058146.1	5414098	5414886	+	675	protein_coding	protein EARLY RESPONSIVE TO DEHYDRATION 15-like && sp|I1JIC4|ERD15_SOYBN Protein EARLY RESPONSIVE TO DEHYDRATION 15 OS=Glycine max OX=3847 GN=ERD15 PE=2 SV=1 && -	-
123221085	LOC123221085	3851	4425	3945	4795	5128	3450	5209	4462	5632	4220	4435	5120	2702	3901	2966	4759	4005	3562	3653	3769	3864	NC_058143.1	18314671	18317215	+	979	protein_coding	1%2C2-dihydroxy-3-keto-5-methylthiopentene dioxygenase 2-like && sp|F6HDT7|MTND2_VITVI 1,2-dihydroxy-3-keto-5-methylthiopentene dioxygenase 2 OS=Vitis vinifera OX=29760 GN=VIT_05s0020g04080 PE=3 SV=1 && PF03079:ARD/ARD' family	HSF
123204612	LOC123204612	5406	4668	7177	3560	4973	4850	3076	2305	1645	4562	4296	5244	5504	5854	5969	2598	3920	4603	2078	2274	3038	NC_058156.1	6011250	6014407	+	1525	protein_coding	RGG repeats nuclear RNA binding protein A-like && sp|O23523|RGGA_ARATH RGG repeats nuclear RNA binding protein A OS=Arabidopsis thaliana OX=3702 GN=RGGA PE=1 SV=1 && PF09598:Stm1|PF04774:Hyaluronan / mRNA binding family	ERF
123208996	LOC123208996	1848	5122	2014	2490	3676	4554	3098	3500	4562	1416	2054	1715	5582	5152	5702	4000	6639	6943	5402	5364	6714	NC_058138.1	18631972	18634292	+	2044	protein_coding	F-box/kelch-repeat protein At5g60570 && sp|Q9FKJ0|FK132_ARATH F-box/kelch-repeat protein At5g60570 OS=Arabidopsis thaliana OX=3702 GN=At5g60570 PE=2 SV=1 && PF01344:Kelch motif	bHLH
123225221	LOC123225221	1259	1816	1601	1338	2897	2917	3377	2938	2253	6599	6800	1255	4190	7187	4987	6279	10752	6875	3821	3391	5002	NC_058137.1	1520934	1523344	+	2411	protein_coding	uncharacterized LOC123225221 && - && PF05050:Methyltransferase FkbM domain	-
123209790	LOC123209790	3629	4964	2898	3573	3870	3729	5527	6145	7924	4853	3791	5755	3359	3819	2393	4851	3236	3121	3807	2588	3517	NC_058138.1	15544190	15549424	-	2358	protein_coding	formate--tetrahydrofolate ligase && sp|P28723|FTHS_SPIOL Formate--tetrahydrofolate ligase OS=Spinacia oleracea OX=3562 PE=1 SV=3 && PF01268:Formate--tetrahydrofolate ligase	NAC
123197731	LOC123197731	6756	6555	4914	1623	1930	3583	6420	3455	2297	4771	2788	4128	3709	5729	3509	4317	4030	6353	3532	4537	2400	NC_058151.1	1424410	1425427	-	1018	protein_coding	protein SRC2 homolog && - && PF00168:C2 domain	-
123200472	LOC123200472	4754	4129	4441	4415	4855	5210	4794	3790	2777	3369	3451	3247	3773	5387	5147	3688	3593	3562	3514	3958	5479	NC_058153.1	2398164	2434532	-	1203	protein_coding	GTP-binding nuclear protein Ran1B-like%2C transcript variant X3 && sp|P38546|RAN1_SOLLC GTP-binding nuclear protein Ran1 OS=Solanum lycopersicum OX=4081 GN=RAN1 PE=2 SV=1 && PF00071:Ras family	bHLH
123206846	LOC123206846	6295	3762	6454	3233	4170	4993	2800	1843	1651	4583	4212	4550	6697	6520	7111	2378	3930	5698	1758	2937	1739	NW_025401143.1	8519	10928	+	1758	protein_coding	elongation factor 1-alpha-like && sp|O64937|EF1A_ORYSJ Elongation factor 1-alpha OS=Oryza sativa subsp. japonica OX=39947 GN=REFA1 PE=2 SV=2 && PF00009:Elongation factor Tu GTP binding domain|PF03143:Elongation factor Tu C-terminal domain|PF03144:Elongation factor Tu domain 2	-
123214381	LOC123214381	1451	2210	2009	1460	2814	3030	3544	3435	3366	4494	5567	1076	3111	6061	3802	5794	8324	5412	5142	5237	9877	NC_058140.1	20862841	20863773	-	933	protein_coding	protein BPS1%2C chloroplastic-like && - && -	-
123219097	LOC123219097	4929	5955	4732	2904	3407	3950	4048	5383	3779	4997	3512	5262	4552	4777	4125	4982	3058	3643	3335	3291	2493	NC_058142.1	2195272	2198570	-	1297	protein_coding	14-3-3-like protein C && sp|P93214|14339_SOLLC 14-3-3 protein 9 OS=Solanum lycopersicum OX=4081 GN=TFT9 PE=2 SV=2 && PF00244:14-3-3 protein	Dof
123226957	LOC123226957	4845	3813	6069	2932	4369	5006	2823	2012	1132	4042	3660	4426	5852	7069	7521	2633	4421	5857	2435	3171	2991	NC_058146.1	7281283	7283302	+	983	protein_coding	40S ribosomal protein S5 && sp|O65731|RS5_CICAR 40S ribosomal protein S5 (Fragment) OS=Cicer arietinum OX=3827 GN=RPS5 PE=2 SV=1 && PF00177:Ribosomal protein S7p/S5e	-
123208799	LOC123208799	3330	3263	2175	3391	3905	4353	3338	3024	2394	2968	2588	2820	5273	5496	5837	3621	6817	5847	6495	5431	4711	NC_058138.1	13255149	13258382	+	2709	protein_coding	ETHYLENE INSENSITIVE 3-like 1 protein && sp|O24606|EIN3_ARATH Protein ETHYLENE INSENSITIVE 3 OS=Arabidopsis thaliana OX=3702 GN=EIN3 PE=1 SV=1 && PF04873:Ethylene insensitive 3	EIL
123194864	LOC123194864	5844	5497	5075	3606	3916	4416	3308	3642	3479	4617	4637	5319	4441	6035	5678	3042	3558	4039	1857	2589	2469	NC_058149.1	11055236	11057279	-	834	protein_coding	60S ribosomal protein L28-2-like && sp|Q9M0E2|RL282_ARATH 60S ribosomal protein L28-2 OS=Arabidopsis thaliana OX=3702 GN=RPL28C PE=2 SV=1 && PF01778:Ribosomal L28e protein family	TCP
123201882	LOC123201882	3895	1796	3501	2566	4578	4109	4914	1536	787	6528	6283	2289	5593	7251	7074	2417	6091	5761	3508	3869	2631	NC_058154.1	2580145	2583508	-	3364	protein_coding	receptor-like protein kinase FERONIA && sp|Q9SCZ4|FERON_ARATH Receptor-like protein kinase FERONIA OS=Arabidopsis thaliana OX=3702 GN=FER PE=1 SV=1 && PF12819:Malectin-like domain|PF07714:Protein tyrosine kinase	WRKY
123200074	LOC123200074	6806	2976	6188	5999	7093	5133	5428	1972	1438	3158	4711	3068	3781	5224	4384	2021	3834	4141	2261	2202	5124	NC_058138.1	16269178	16271384	-	913	protein_coding	elongation factor 1-beta 2-like && sp|Q84WM9|EF1B1_ARATH Elongation factor 1-beta 1 OS=Arabidopsis thaliana OX=3702 GN=At5g12110 PE=2 SV=2 && PF00736:EF-1 guanine nucleotide exchange domain	Trihelix
123211685	LOC123211685	4344	4144	3849	5378	7407	4918	5715	5066	4557	5050	4681	4293	3077	4095	2130	3540	2864	2548	2991	2008	4195	NC_058139.1	6482032	6500119	+	5455	protein_coding	mediator of RNA polymerase II transcription subunit 15a-like%2C transcript variant X1 && sp|F4I171|MD15A_ARATH Mediator of RNA polymerase II transcription subunit 15a OS=Arabidopsis thaliana OX=3702 GN=MED15A PE=1 SV=1 && PF16987:KIX domain	bHLH
123208336	LOC123208336	3514	4241	2421	3299	4134	3214	3805	3193	3212	3614	3727	5036	3935	4880	3503	4318	3617	4286	5400	5641	7655	NC_058138.1	14557745	14562705	-	2456	protein_coding	sulfite reductase [ferredoxin]%2C chloroplastic-like && sp|O82802|SIR1_TOBAC Sulfite reductase 1 [ferredoxin], chloroplastic OS=Nicotiana tabacum OX=4097 GN=SIR1 PE=1 SV=1 && PF01077:Nitrite and sulphite reductase 4Fe-4S domain|PF03460:Nitrite/Sulfite reductase ferredoxin-like half domain	-
123211445	LOC123211445	2891	6862	2748	2284	2411	1897	3628	7392	10543	6395	3855	7332	2585	3459	1936	7018	3216	3020	3010	2188	1924	NC_058139.1	4928177	4935137	+	1628	protein_coding	transaldolase && sp|Q0I1U0|TAL_HAES1 Transaldolase OS=Haemophilus somnus (strain 129Pt) OX=205914 GN=tal PE=3 SV=1 && PF00923:Transaldolase/Fructose-6-phosphate aldolase	-
123209494	LOC123209494	4773	4681	3625	3958	5621	3769	5467	5044	5190	5019	4022	6668	3114	3395	2179	4782	3039	3207	2709	2474	3849	NC_058138.1	21736416	21744042	+	3408	protein_coding	probable UDP-N-acetylglucosamine--peptide N-acetylglucosaminyltransferase SEC && sp|Q9M8Y0|SEC_ARATH Probable UDP-N-acetylglucosamine--peptide N-acetylglucosaminyltransferase SEC OS=Arabidopsis thaliana OX=3702 GN=SEC PE=1 SV=1 && PF13844:Glycosyl transferase family 41|PF00515:Tetratricopeptide repeat|PF13414:TPR repeat	-
123223868	LOC123223868	2377	7325	2819	2146	2539	2168	2680	8046	7357	6229	3215	7692	3816	4334	2559	7157	3540	3318	2883	1771	2590	NC_058144.1	8156124	8162192	-	3055	protein_coding	acetyl-coenzyme A synthetase%2C chloroplastic/glyoxysomal-like%2C transcript variant X1 && sp|B9DGD6|ACS_ARATH Acetyl-coenzyme A synthetase, chloroplastic/glyoxysomal OS=Arabidopsis thaliana OX=3702 GN=ACS PE=1 SV=1 && PF00501:AMP-binding enzyme|PF16177:Acetyl-coenzyme A synthetase N-terminus|PF13193:AMP-binding enzyme C-terminal domain	bHLH
123214430	LOC123214430	4634	4465	4927	5962	6724	3990	5648	3544	3719	4038	6370	4188	2354	3879	2106	3339	3625	3290	2433	1832	5353	NC_058140.1	15128595	15135235	-	1992	protein_coding	protein RETICULATA-RELATED 1%2C chloroplastic && - && PF11891:Protein RETICULATA-related	-
123200954	LOC123200954	2466	1036	3083	5198	8147	5667	5337	994	457	4147	5228	823	3843	5199	4434	3751	6603	5272	4370	4854	5308	NC_058153.1	10836455	10838163	+	1709	protein_coding	UDP-glucuronate 4-epimerase 1-like && sp|Q9M0B6|GAE1_ARATH UDP-glucuronate 4-epimerase 1 OS=Arabidopsis thaliana OX=3702 GN=GAE1 PE=1 SV=1 && PF16363:GDP-mannose 4,6 dehydratase	ERF
123219320	LOC123219320	3508	3405	1913	4094	4347	4030	4920	3206	4538	1645	1866	2002	6075	4412	8680	3105	3993	4811	3576	6963	5049	NC_058137.1	5169801	5172862	+	1182	protein_coding	SUMO-conjugating enzyme SCE1%2C transcript variant X4 && sp|Q42551|SCE1_ARATH SUMO-conjugating enzyme SCE1 OS=Arabidopsis thaliana OX=3702 GN=SCE1 PE=1 SV=1 && PF00179:Ubiquitin-conjugating enzyme	WRKY
123210014	LOC123210014	3832	2906	3123	3899	5295	4767	4220	2978	2132	3893	3644	3285	5309	5325	5544	4186	4857	4780	4068	4211	3843	NC_058139.1	22863084	22879022	+	4609	protein_coding	probable methyltransferase PMT3%2C transcript variant X6 && sp|Q940J9|PMT8_ARATH Probable methyltransferase PMT8 OS=Arabidopsis thaliana OX=3702 GN=At1g04430 PE=2 SV=1 && PF03141:Putative S-adenosyl-L-methionine-dependent methyltransferase|PF13920:Zinc finger, C3HC4 type (RING finger)	NF-YB
123201023	LOC123201023	6932	6337	5052	6154	9604	4433	4488	1101	566	3835	6921	4284	3005	6471	2629	1943	4046	3150	1045	1007	3075	NC_058153.1	4361473	4363713	+	1330	protein_coding	protein TIFY 10A-like%2C transcript variant X1 && sp|Q9LMA8|TI10A_ARATH Protein TIFY 10A OS=Arabidopsis thaliana OX=3702 GN=TIFY10A PE=1 SV=1 && PF09425:Divergent CCT motif|PF06200:tify domain	-
123192543	LOC123192543	5093	6488	3498	3347	4254	4167	3989	4110	3059	5152	3594	6477	4312	5804	3808	3787	3008	3806	2765	1603	3951	NC_058148.1	9385433	9390537	-	4614	protein_coding	probable phosphoribosylformylglycinamidine synthase%2C chloroplastic/mitochondrial && sp|Q9M8D3|PUR4_ARATH Probable phosphoribosylformylglycinamidine synthase, chloroplastic/mitochondrial OS=Arabidopsis thaliana OX=3702 GN=At1g74260 PE=2 SV=3 && PF02769:AIR synthase related protein, C-terminal domain|PF18076:Formylglycinamide ribonucleotide amidotransferase N-terminal|PF13507:CobB/CobQ-like gluta…	-
123194968	LOC123194968	4427	6311	3418	3958	3862	2993	3550	4723	8489	4101	3629	3204	1610	2863	1612	10251	5265	3844	1332	853	5729	NC_058149.1	14225246	14227398	+	1788	protein_coding	F-box protein AFR && sp|Q8LAW2|AFR_ARATH F-box protein AFR OS=Arabidopsis thaliana OX=3702 GN=AFR PE=1 SV=2 && PF01344:Kelch motif	bZIP
123227582	LOC123227582	471	284	804	632	1309	4994	1575	14	196	214	314	114	10322	4431	17307	607	2988	9078	10017	18892	1442	NC_058146.1	5591260	5592859	-	1039	protein_coding	chalcone isomerase-like protein 2 && sp|A0A2U7XUE3|CHIL2_HUMLU Chalcone isomerase-like protein 2 OS=Humulus lupulus OX=3486 GN=CHIL2 PE=1 SV=1 && PF02431:Chalcone-flavanone isomerase	-
123202551	LOC123202551	7208	857	3214	4412	10014	4834	6666	523	693	4467	5610	1833	8396	2835	5890	743	1892	4609	2202	7239	1816	NC_058155.1	5657513	5659927	-	1298	protein_coding	peroxidase 12 && sp|Q96520|PER12_ARATH Peroxidase 12 OS=Arabidopsis thaliana OX=3702 GN=PER12 PE=1 SV=1 && PF00141:Peroxidase	NAC
123229836	LOC123229836	5231	2225	3516	8970	9120	5566	8602	1858	1726	3460	8287	1921	2627	2899	2492	1552	3570	3206	2539	1933	4615	NC_058147.1	7857013	7859791	-	1587	protein_coding	tryptophan aminotransferase-related protein 4-like && sp|Q93Z38|TAR4_ARATH Tryptophan aminotransferase-related protein 4 OS=Arabidopsis thaliana OX=3702 GN=TAR4 PE=2 SV=2 && PF04863:Alliinase EGF-like domain|PF04864:Allinase	-
123214498	LOC123214498	3921	4550	3777	5386	9162	5106	5258	3983	1753	5595	4348	5631	3180	4372	2547	3742	2195	3208	2166	1507	4499	NC_058140.1	14761919	14803097	-	8937	protein_coding	serine/threonine-protein kinase TOR-like%2C transcript variant X2 && sp|Q9FR53|TOR_ARATH Serine/threonine-protein kinase TOR OS=Arabidopsis thaliana OX=3702 GN=TOR PE=1 SV=1 && PF02259:FAT domain|PF08771:FKBP12-rapamycin binding domain|PF02260:FATC domain|PF00454:Phosphatidylinositol 3- and 4-kinase|PF11865:Domain of unknown function (DUF3385)	CPP
123202586	LOC123202586	885	1041	2067	569	1301	1908	4498	1848	316	8248	9514	1651	3618	7465	4460	5316	14998	7842	2337	2839	3132	NC_058155.1	9284811	9285974	+	1164	protein_coding	protein PHOSPHATE-INDUCED 1-like && sp|O82161|PHI1_TOBAC Protein PHOSPHATE-INDUCED 1 OS=Nicotiana tabacum OX=4097 GN=PHI-1 PE=2 SV=1 && PF04674:Phosphate-induced protein 1 conserved region	MYB
123211494	LOC123211494	5789	5236	5012	2757	3361	3614	3767	3987	4567	3474	2943	4038	4399	4840	5107	4457	3695	4871	3210	3810	2918	NC_058139.1	8930945	8933993	+	1559	protein_coding	26S proteasome regulatory subunit 7 && sp|O64982|PRS7_PRUPE 26S proteasome regulatory subunit 7 OS=Prunus persica OX=3760 GN=RPT1 PE=2 SV=1 && PF17862:AAA+ lid domain|PF00004:ATPase family associated with various cellular activities (AAA)	C2H2
123211762	LOC123211762	4016	4170	3216	3559	4212	3082	3683	3182	2830	4144	4005	3201	2761	5310	2728	5454	9497	6153	3947	2803	3795	NC_058139.1	21149228	21153326	-	2365	protein_coding	pyruvate kinase isozyme A%2C chloroplastic-like && sp|Q43117|KPYA_RICCO Pyruvate kinase isozyme A, chloroplastic OS=Ricinus communis OX=3988 PE=1 SV=1 && PF02887:Pyruvate kinase, alpha/beta domain|PF00224:Pyruvate kinase, barrel domain	-
123210139	LOC123210139	6	60	14	19	18	343	416	5	90	13	4	0	3814	5811	10850	788	2744	13321	10824	35109	1426	NC_058139.1	17919947	17920873	-	825	protein_coding	major allergen Pru ar 1-like && sp|O50001|PRU1_PRUAR Major allergen Pru ar 1 OS=Prunus armeniaca OX=36596 PE=1 SV=1 && PF00407:Pathogenesis-related protein Bet v I family	-
123200994	LOC123200994	3717	3401	4163	2488	3977	3999	6649	3101	2166	5725	6417	3028	2384	5792	2704	4539	5088	4726	2619	2635	6308	NC_058153.1	274198	275365	-	1168	protein_coding	uncharacterized LOC123200994 && - && PF15365:Proline-rich nuclear receptor coactivator motif	-
123224163	LOC123224163	3463	5266	4380	3938	3592	2956	3936	3124	5159	4107	3866	4363	4496	4990	4528	3364	3722	4372	3610	4877	3499	NC_058144.1	5931881	5933853	+	868	protein_coding	actin-depolymerizing factor-like && sp|Q8SAG3|ADF_VITVI Actin-depolymerizing factor OS=Vitis vinifera OX=29760 PE=2 SV=1 && PF00241:Cofilin/tropomyosin-type actin-binding protein	bHLH
123204634	LOC123204634	3310	1717	2697	2553	4392	5930	2947	869	925	1602	1811	1158	5626	4044	10837	1217	3550	8829	8287	11400	1743	NC_058156.1	9028971	9032618	+	1748	protein_coding	flavonoid 3'-monooxygenase && sp|Q9SBQ9|F3PH_PETHY Flavonoid 3'-monooxygenase OS=Petunia hybrida OX=4102 GN=CYP75B2 PE=2 SV=1 && PF00067:Cytochrome P450	G2-like
123224156	LOC123224156	5733	3675	6504	4303	5495	4943	3657	2110	1462	3742	4166	4289	3978	5562	5228	2760	4134	4917	2766	2306	3454	NC_058144.1	244351	247667	-	1698	protein_coding	RGG repeats nuclear RNA binding protein A-like%2C transcript variant X2 && sp|O23523|RGGA_ARATH RGG repeats nuclear RNA binding protein A OS=Arabidopsis thaliana OX=3702 GN=RGGA PE=1 SV=1 && PF09598:Stm1|PF04774:Hyaluronan / mRNA binding family	ERF
123200616	LOC123200616	1368	553	1248	393	831	5020	946	390	350	601	569	749	21066	2001	15876	603	999	3580	10244	17115	582	NC_058153.1	4518742	4523857	-	2939	protein_coding	sucrose synthase-like%2C transcript variant X2 && sp|P13708|SUS_SOYBN Sucrose synthase OS=Glycine max OX=3847 GN=SS PE=1 SV=2 && PF00534:Glycosyl transferases group 1|PF00862:Sucrose synthase	HB-other
123220726	LOC123220726	5386	3731	7636	3330	4257	2983	2550	2772	2721	4134	4342	2679	2114	4236	3253	5762	6556	6086	3508	3441	3563	NC_058137.1	2297528	2301893	-	1108	protein_coding	soluble inorganic pyrophosphatase 4-like%2C transcript variant X1 && sp|Q9LFF9|IPYR4_ARATH Soluble inorganic pyrophosphatase 4 OS=Arabidopsis thaliana OX=3702 GN=PPA4 PE=1 SV=1 && PF00719:Inorganic pyrophosphatase	MYB_related
123220393	LOC123220393	2163	4511	1681	2426	2459	2741	3053	7435	11153	2504	2538	3723	2566	2962	2809	4534	3264	2689	6458	5180	8152	NC_058143.1	2045188	2049423	-	2121	protein_coding	protein IQ-DOMAIN 13-like && sp|Q9M199|IQD13_ARATH Protein IQ-DOMAIN 13 OS=Arabidopsis thaliana OX=3702 GN=IQD13 PE=1 SV=1 && PF13178:Protein of unknown function (DUF4005)|PF00612:IQ calmodulin-binding motif	TCP
123220882	LOC123220882	4279	3287	3497	4814	5631	4101	4663	3654	4250	3327	3500	3235	2103	3320	2569	4680	4714	4406	3881	4165	6891	NC_058143.1	15626593	15633569	+	2543	protein_coding	cationic amino acid transporter 2%2C vacuolar-like && sp|Q9ASS7|CAAT2_ARATH Cationic amino acid transporter 2, vacuolar OS=Arabidopsis thaliana OX=3702 GN=CAT2 PE=1 SV=1 && PF13520:Amino acid permease|PF13906:C-terminus of AA_permease	FAR1
123220618	LOC123220618	3848	2977	4009	2670	2888	2885	2924	1430	693	7498	7045	4936	3671	5970	2751	3894	11650	7183	1700	2028	2110	NC_058137.1	25512071	25517643	-	2098	protein_coding	sodium/calcium exchanger NCL%2C transcript variant X2 && sp|Q8L636|NCL_ARATH Sodium/calcium exchanger NCL OS=Arabidopsis thaliana OX=3702 GN=NCL PE=2 SV=1 && PF01699:Sodium/calcium exchanger protein|PF13499:EF-hand domain pair	bZIP
123211527	LOC123211527	5344	4438	6005	2913	3507	4392	2392	2953	3343	3535	3312	4106	5522	5755	7487	2960	4026	4627	2120	3468	2536	NC_058139.1	1857634	1859608	+	933	protein_coding	40S ribosomal protein S9-2-like && sp|Q9FLF0|RS92_ARATH 40S ribosomal protein S9-2 OS=Arabidopsis thaliana OX=3702 GN=RPS9C PE=1 SV=1 && PF01479:S4 domain|PF00163:Ribosomal protein S4/S9 N-terminal domain	C3H
123211303	LOC123211303	4081	1263	1730	3601	5061	2254	3980	1069	2994	1211	2467	775	5934	1162	8115	1829	6582	5765	5805	12381	6667	NC_058139.1	7081252	7088436	+	4719	protein_coding	pleiotropic drug resistance protein 1-like && sp|Q76CU2|PDR1_TOBAC Pleiotropic drug resistance protein 1 OS=Nicotiana tabacum OX=4097 GN=PDR1 PE=2 SV=1 && PF01061:ABC-2 type transporter|PF08370:Plant PDR ABC transporter associated|PF14510:ABC-transporter N-terminal|PF00005:ABC transporter	MYB_related
123203688	LOC123203688	2192	1804	3171	1615	3764	3578	4446	1567	350	7180	9028	2051	4098	7579	4421	3973	9098	5960	2228	2121	4450	NC_058155.1	10916065	10917318	-	1254	protein_coding	transcription factor MYB44-like && sp|O23160|MYB73_ARATH Transcription factor MYB73 OS=Arabidopsis thaliana OX=3702 GN=MYB73 PE=1 SV=1 && PF13921:Myb-like DNA-binding domain	MYB
123203499	LOC123203499	4757	2776	3407	6977	13755	3950	7212	4673	3283	3782	6334	5862	970	1485	604	2336	1366	1385	1871	951	6916	NC_058155.1	11799455	11801954	+	2258	lncRNA	uncharacterized LOC123203499 && - && -	-
123228370	LOC123228370	5060	6823	5893	2803	3281	3414	2627	1985	2712	3786	3955	4240	4445	5518	6545	3879	4504	6985	1611	2983	1565	NC_058146.1	524450	526447	-	784	protein_coding	uncharacterized protein C6C3.02c-like && - && PF06747:CHCH domain	B3
123225220	LOC123225220	5962	3689	5316	4278	4531	4887	3974	2336	2310	3393	3856	3715	4980	5402	6151	2259	3788	4584	2312	3670	2912	NC_058145.1	1145820	1148793	+	849	protein_coding	40S ribosomal protein S10-1-like && sp|Q9SW09|RS101_ARATH 40S ribosomal protein S10-1 OS=Arabidopsis thaliana OX=3702 GN=RPS10A PE=1 SV=1 && PF03501:Plectin/S10 domain	MYB
123200817	LOC123200817	8144	2111	4273	7186	7729	4943	4471	1914	1795	1601	3018	2007	3717	4154	4839	1915	3217	4957	3406	4300	4564	NC_058153.1	51874	53482	-	1609	protein_coding	probable sugar phosphate/phosphate translocator At4g32390 && sp|Q9SUV2|PT432_ARATH Probable sugar phosphate/phosphate translocator At4g32390 OS=Arabidopsis thaliana OX=3702 GN=At4g32390 PE=3 SV=1 && PF03151:Triose-phosphate Transporter family	ERF
123196377	LOC123196377	7900	5283	6613	6028	6738	3744	3646	1880	2670	2871	4145	4152	3100	3506	3843	2259	4306	4112	1873	2538	2991	NC_058150.1	3210229	3211967	-	680	protein_coding	glutaredoxin-like && sp|Q9FNE2|GRXC2_ARATH Glutaredoxin-C2 OS=Arabidopsis thaliana OX=3702 GN=GRXC2 PE=3 SV=1 && PF00462:Glutaredoxin	MIKC_MADS
123224973	LOC123224973	3101	3330	3464	3667	3208	5083	5281	1828	2942	2303	3512	3242	5580	4583	6741	1964	3274	5641	3916	9184	2245	NC_058145.1	10988657	10996957	-	1582	protein_coding	phenylacetaldehyde reductase-like%2C transcript variant X1 && sp|A0A0B6VQ48|PAR1_ROSHC Phenylacetaldehyde reductase OS=Rosa hybrid cultivar OX=128735 GN=PAR PE=1 SV=1 && PF01370:NAD dependent epimerase/dehydratase family	M-type_MADS
123206803	LOC123206803	4274	5789	4370	4561	5089	3466	7136	2999	2160	7212	6327	6868	2573	4224	1965	3629	3364	3060	1563	1195	2227	NW_025401141.1	123553	130666	+	2683	protein_coding	glyoxysomal fatty acid beta-oxidation multifunctional protein MFP-a-like && sp|O49809|MFPA_BRANA Glyoxysomal fatty acid beta-oxidation multifunctional protein MFP-a OS=Brassica napus OX=3708 PE=2 SV=2 && PF00725:3-hydroxyacyl-CoA dehydrogenase, C-terminal domain|PF00378:Enoyl-CoA hydratase/isomerase|PF02737:3-hydroxyacyl-CoA dehydrogenase, NAD binding domain	LBD
123218085	LOC123218085	2287	2148	1074	8761	7904	4443	9286	4874	4519	4264	7576	1826	2018	2251	998	3406	4386	3190	2973	1523	4336	NC_058142.1	11385945	11387105	-	995	protein_coding	oxygen-evolving enhancer protein 3-2%2C chloroplastic-like && sp|P12301|PSBQ_SPIOL Oxygen-evolving enhancer protein 3, chloroplastic OS=Spinacia oleracea OX=3562 GN=PSBQ PE=1 SV=1 && PF05757:Oxygen evolving enhancer protein 3 (PsbQ)	-
123203348	LOC123203348	6039	2718	5571	6350	7408	6802	5121	2536	1975	1738	3828	1137	3882	4128	4292	2190	2749	3454	3977	3708	4376	NC_058155.1	9632292	9634349	-	1110	protein_coding	14-3-3-like protein B && sp|Q96451|1433B_SOYBN 14-3-3-like protein B (Fragment) OS=Glycine max OX=3847 GN=GF14B PE=2 SV=1 && PF00244:14-3-3 protein	ERF
123220160	LOC123220160	7	0	20	39	444	1466	2838	16	286	187	102	8	8690	645	16923	774	1917	6625	8708	33945	251	NC_058143.1	19592972	19601522	-	983	protein_coding	major strawberry allergen Fra a 1-2-like%2C transcript variant X1 && sp|D0E0C6|FRA12_FRAAN Major strawberry allergen Fra a 1-2 OS=Fragaria ananassa OX=3747 GN=FRAA2 PE=1 SV=1 && PF00407:Pathogenesis-related protein Bet v I family	-
123224734	LOC123224734	4577	3426	4456	5521	6217	6694	7533	4514	4208	3616	3588	4591	1656	3433	1977	2942	3101	1816	2653	1919	5431	NC_058145.1	1808375	1810859	+	945	protein_coding	remorin-like && sp|P93788|REMO_SOLTU Remorin OS=Solanum tuberosum OX=4113 PE=1 SV=1 && PF03763:Remorin, C-terminal region|PF03766:Remorin, N-terminal region	NF-YC
123194806	LOC123194806	3660	3726	3173	4105	6386	5671	3175	1045	1109	1497	2718	1350	9408	7440	7207	2018	3927	3914	4657	4448	3219	NC_058149.1	438583	440418	-	1836	protein_coding	CBL-interacting serine/threonine-protein kinase 6 && sp|O65554|CIPK6_ARATH CBL-interacting serine/threonine-protein kinase 6 OS=Arabidopsis thaliana OX=3702 GN=CIPK6 PE=1 SV=1 && PF00069:Protein kinase domain|PF03822:NAF domain	EIL
123209208	LOC123209208	5214	4050	2445	3985	5334	2912	6194	3523	8598	4360	3647	4368	6477	3168	4367	3136	2633	2958	1842	2403	2154	NC_058138.1	3295534	3300141	-	1243	protein_coding	isopentenyl-diphosphate Delta-isomerase I-like && sp|O48964|IDI1_CAMAC Isopentenyl-diphosphate Delta-isomerase I OS=Camptotheca acuminata OX=16922 GN=IPI1 PE=2 SV=1 && PF00293:NUDIX domain	-
123224079	LOC123224079	4072	4271	4350	9263	6775	5348	7502	2642	2473	3439	4541	3082	2912	3818	2976	2584	3108	3088	1727	2488	3213	NC_058144.1	1532131	1534434	+	1106	protein_coding	heavy metal-associated isoprenylated plant protein 39-like && sp|O03982|HIP39_ARATH Heavy metal-associated isoprenylated plant protein 39 OS=Arabidopsis thaliana OX=3702 GN=HIPP39 PE=2 SV=1 && -	-
123199697	LOC123199697	6133	2352	5983	8523	11138	5492	4098	2019	2769	2756	5299	3088	1880	3218	2236	2011	3799	3124	1544	1644	4473	NC_058152.1	5590415	5591944	+	909	protein_coding	histone H3.3%2C transcript variant X2 && sp|P59169|H33_ARATH Histone H3.3 OS=Arabidopsis thaliana OX=3702 GN=HTR4 PE=1 SV=2 && PF00125:Core histone H2A/H2B/H3/H4	B3
123221076	LOC123221076	3355	2414	3190	3017	6053	6527	2926	1556	1472	1867	1642	2069	8590	4550	9433	1550	3281	7046	4170	6927	1897	NC_058143.1	8739409	8741407	+	1827	protein_coding	adenosylhomocysteinase 1 && sp|O23255|SAHH1_ARATH Adenosylhomocysteinase 1 OS=Arabidopsis thaliana OX=3702 GN=SAHH1 PE=1 SV=1 && PF05221:S-adenosyl-L-homocysteine hydrolase|PF00670:S-adenosyl-L-homocysteine hydrolase, NAD binding domain	MYB_related
123196363	LOC123196363	5829	4226	4854	4549	5869	4931	3434	3141	2955	3257	3206	3895	4803	4613	4944	3131	2921	3896	2874	3029	3113	NC_058150.1	5270529	5280502	+	3276	protein_coding	26S proteasome non-ATPase regulatory subunit 2 homolog A%2C transcript variant X1 && sp|Q9SIV2|PSD2A_ARATH 26S proteasome non-ATPase regulatory subunit 2 homolog A OS=Arabidopsis thaliana OX=3702 GN=RPN1A PE=1 SV=2 && PF18051:26S proteasome non-ATPase regulatory subunit RPN1 C-terminal|PF17781:RPN1/RPN2 N-terminal domain	Nin-like
123204656	LOC123204656	5353	3383	5345	3342	4284	4804	3094	1752	1332	2954	3017	3266	6005	6636	7653	2146	3721	5608	2542	3643	3401	NC_058156.1	12220199	12222253	-	1320	protein_coding	guanine nucleotide-binding protein subunit beta-like protein && sp|O24076|GBLP_MEDSA Guanine nucleotide-binding protein subunit beta-like protein OS=Medicago sativa OX=3879 GN=GB1 PE=2 SV=1 && PF00400:WD domain, G-beta repeat	MYB
123199637	LOC123199637	3006	7270	2655	1710	1553	1558	3330	10239	10871	3602	3430	4845	1387	3096	925	8774	2675	1966	3629	1488	5215	NC_058152.1	3760836	3762642	-	1165	protein_coding	uncharacterized LOC123199637 && - && PF14009:Domain of unknown function (DUF4228)	WRKY
123192814	LOC123192814	3699	5428	4002	4164	4500	3866	3444	3979	3589	7534	5501	7672	2862	4316	1989	4248	2959	2927	1969	1178	3185	NC_058148.1	1274116	1278423	+	2690	protein_coding	stromal 70 kDa heat shock-related protein%2C chloroplastic-like && sp|Q02028|HSP7S_PEA Stromal 70 kDa heat shock-related protein, chloroplastic OS=Pisum sativum OX=3888 GN=HSP70 PE=2 SV=1 && PF00012:Hsp70 protein	GATA
123223684	LOC123223684	3535	5285	2475	2342	3070	3053	3809	5912	8882	3645	2771	3831	2908	3553	2257	10299	3151	2904	3615	2298	3402	NC_058137.1	26001160	26005567	+	2297	protein_coding	probable ubiquitin-conjugating enzyme E2 25 && sp|Q9LUQ5|UBC25_ARATH Probable ubiquitin-conjugating enzyme E2 25 OS=Arabidopsis thaliana OX=3702 GN=UBC25 PE=2 SV=1 && PF00179:Ubiquitin-conjugating enzyme	GRAS
123197248	LOC123197248	6763	3712	3723	5579	5789	3859	5843	2751	3755	2765	4411	2908	2614	3796	3234	3169	3615	4091	2785	3403	4401	NC_058151.1	1192437	1197017	-	963	protein_coding	ubiquitin-conjugating enzyme E2 10%2C transcript variant X1 && sp|P35133|UBC10_ARATH Ubiquitin-conjugating enzyme E2 10 OS=Arabidopsis thaliana OX=3702 GN=UBC10 PE=1 SV=1 && PF00179:Ubiquitin-conjugating enzyme	MYB_related
123216425	LOC123216425	3238	3129	2406	3711	3811	4538	5141	2134	1167	2395	3280	2470	3755	7972	7583	2527	3479	5590	5399	4784	4426	NC_058137.1	1011884	1013472	+	1505	protein_coding	protein RETICULATA-RELATED 3%2C chloroplastic-like && sp|Q9C9Z2|RER3_ARATH Protein RETICULATA-RELATED 3, chloroplastic OS=Arabidopsis thaliana OX=3702 GN=RER3 PE=1 SV=1 && PF11891:Protein RETICULATA-related	FAR1
123223894	LOC123223894	4419	3485	5400	2729	4109	4342	3487	3280	2414	3507	3386	3812	5728	5668	6082	3430	3062	4486	3516	3731	2829	NC_058144.1	5827647	5834784	+	2564	protein_coding	dolichyl-diphosphooligosaccharide--protein glycosyltransferase subunit 2-like && sp|Q93Z16|RPN2_ARATH Dolichyl-diphosphooligosaccharide--protein glycosyltransferase subunit 2 OS=Arabidopsis thaliana OX=3702 GN=RPN2 PE=1 SV=1 && PF05817:Oligosaccharyltransferase subunit Ribophorin II	-
123213795	LOC123213795	3753	4931	3558	2739	3512	4056	2918	2850	3044	3437	2670	3677	5155	5028	5780	3568	6090	5094	3868	4601	2545	NC_058140.1	17196054	17199795	-	1932	protein_coding	uncharacterized LOC123213795 && - && -	-
123216960	LOC123216960	4679	2458	3398	5050	6380	5969	5218	2820	1762	3397	3888	3524	4433	4464	4994	2493	3314	3749	3223	3397	4195	NC_058141.1	766139	768650	-	2433	protein_coding	uncharacterized LOC123216960 && - && PF00564:PB1 domain	MYB
123201900	LOC123201900	6295	3852	4244	4803	8228	5579	5373	2622	1631	4825	5085	4971	3521	4426	2942	2404	2163	3285	2010	1358	3166	NC_058154.1	230147	238120	-	5526	protein_coding	ethylene-insensitive protein 2-like%2C transcript variant X2 && sp|Q9S814|EIN2_ARATH Ethylene-insensitive protein 2 OS=Arabidopsis thaliana OX=3702 GN=EIN2 PE=1 SV=1 && PF01566:Natural resistance-associated macrophage protein	-
123209371	LOC123209371	2960	5317	3199	2068	3142	3267	4385	4224	3215	4722	2923	5406	5963	4994	4721	4086	2976	4902	4440	3718	2140	NC_058137.1	25392472	25397986	+	3422	protein_coding	phosphoenolpyruvate carboxylase-like && sp|P29196|CAPP_SOLTU Phosphoenolpyruvate carboxylase OS=Solanum tuberosum OX=4113 GN=PPC1 PE=2 SV=2 && PF00311:Phosphoenolpyruvate carboxylase	-
123215411	LOC123215411	2411	3069	2577	4065	3726	2898	5531	4804	4575	4037	4902	3886	3776	4219	2499	6093	3995	3217	4340	2281	5848	NC_058141.1	16429006	16431703	-	2031	protein_coding	gibberellin receptor GID1B-like%2C transcript variant X2 && sp|Q9LYC1|GID1B_ARATH Gibberellin receptor GID1B OS=Arabidopsis thaliana OX=3702 GN=GID1B PE=1 SV=1 && PF07859:alpha/beta hydrolase fold	NAC
123224317	LOC123224317	5333	4407	5013	5917	4933	3936	5056	3490	5802	4883	5386	3860	1823	3593	1462	4100	4071	2921	2564	1302	2842	NC_058144.1	5086429	5090398	+	1414	protein_coding	chloroplast envelope quinone oxidoreductase homolog%2C transcript variant X1 && sp|Q9SV68|QORH_ARATH Chloroplast envelope quinone oxidoreductase homolog OS=Arabidopsis thaliana OX=3702 GN=CEQORH PE=1 SV=1 && PF13602:Zinc-binding dehydrogenase|PF08240:Alcohol dehydrogenase GroES-like domain	HB-other
123194526	LOC123194526	2885	5502	2492	1699	2540	3680	2679	5372	3862	4131	2539	4762	5120	4850	5411	5981	3518	4318	4207	3835	3294	NC_058149.1	14231608	14237477	+	3316	protein_coding	coatomer subunit beta-1 && sp|Q9SV21|COPB1_ARATH Coatomer subunit beta-1 OS=Arabidopsis thaliana OX=3702 GN=At4g31480 PE=3 SV=2 && PF14806:Coatomer beta subunit appendage platform|PF01602:Adaptin N terminal region|PF07718:Coatomer beta C-terminal region	ARF
123223886	LOC123223886	5435	4339	5234	10399	6019	4263	9900	2573	2142	4558	5561	3867	1319	2592	553	2290	1618	1865	1016	611	6402	NC_058144.1	2200348	2201686	-	1266	protein_coding	homeobox-leucine zipper protein ATHB-7-like && sp|P46897|ATHB7_ARATH Homeobox-leucine zipper protein ATHB-7 OS=Arabidopsis thaliana OX=3702 GN=ATHB-7 PE=1 SV=2 && PF02183:Homeobox associated leucine zipper|PF00046:Homeodomain	HD-ZIP
123208332	LOC123208332	4270	4838	4228	3062	3710	4107	3419	3845	3994	3831	3458	3789	3913	4651	4267	4089	3639	4429	3704	4346	2792	NC_058138.1	4344976	4350760	-	2032	protein_coding	shaggy-related protein kinase alpha%2C transcript variant X1 && sp|P43288|KSG1_ARATH Shaggy-related protein kinase alpha OS=Arabidopsis thaliana OX=3702 GN=ASK1 PE=1 SV=3 && PF00069:Protein kinase domain	C3H
123220741	LOC123220741	5583	3530	5141	3864	4211	4548	3513	2538	1690	3759	3812	4187	4487	5783	6175	2952	3767	4884	1922	2673	3305	NC_058143.1	18577797	18579735	-	784	protein_coding	40S ribosomal protein S15-4 && sp|Q08112|RS151_ARATH 40S ribosomal protein S15-1 OS=Arabidopsis thaliana OX=3702 GN=RPS15A PE=2 SV=1 && PF00203:Ribosomal protein S19	-
123229667	LOC123229667	5340	5772	4370	7288	10322	4444	4990	3952	2781	2666	4491	2888	2539	3321	2075	3628	3599	2715	1487	1247	2095	NC_058147.1	1634302	1636625	-	1450	protein_coding	cysteine protease RD19A-like && sp|P43296|RD19A_ARATH Cysteine protease RD19A OS=Arabidopsis thaliana OX=3702 GN=RD19A PE=1 SV=1 && PF00112:Papain family cysteine protease|PF08246:Cathepsin propeptide inhibitor domain (I29)	C2H2
123195813	LOC123195813	4909	3247	6063	3152	4305	5520	2716	1170	636	3434	3177	3935	6465	7401	8561	1579	3650	5438	1491	2364	2735	NC_058150.1	101227	103265	+	1384	protein_coding	guanine nucleotide-binding protein subunit beta-like protein && sp|O24076|GBLP_MEDSA Guanine nucleotide-binding protein subunit beta-like protein OS=Medicago sativa OX=3879 GN=GB1 PE=2 SV=1 && PF00400:WD domain, G-beta repeat	MYB
123199070	LOC123199070	4473	4424	3367	4483	4835	4097	4797	4188	4434	3739	3787	3901	2996	4075	2930	3964	3358	3479	3251	2746	4612	NC_058152.1	299952	305763	-	2279	protein_coding	ubiquitin domain-containing protein DSK2b-like%2C transcript variant X2 && sp|Q9SII8|DSK2B_ARATH Ubiquitin domain-containing protein DSK2b OS=Arabidopsis thaliana OX=3702 GN=DSK2B PE=1 SV=1 && PF00627:UBA/TS-N domain|PF00240:Ubiquitin family	YABBY
123197852	LOC123197852	1820	1688	1862	1213	1873	2232	1728	1301	1327	1614	1681	1405	4600	4166	7277	2636	8303	9739	8733	14294	2387	NC_058151.1	342680	347240	+	1639	protein_coding	ALA-interacting subunit 3-like && sp|Q9SLK2|ALIS3_ARATH ALA-interacting subunit 3 OS=Arabidopsis thaliana OX=3702 GN=ALIS3 PE=1 SV=1 && PF03381:LEM3 (ligand-effect modulator 3) family / CDC50 family	-
123197896	LOC123197896	5691	4326	4598	2946	3612	4285	2856	3531	3706	3144	2732	3364	4776	4903	5839	3766	3332	4205	3019	4053	3176	NC_058151.1	11842020	11845540	+	1305	protein_coding	14-3-3-like protein A%2C transcript variant X1 && sp|Q96450|1433A_SOYBN 14-3-3-like protein A OS=Glycine max OX=3847 GN=GF14A PE=2 SV=1 && PF00244:14-3-3 protein	Dof
123209355	LOC123209355	5292	4756	3789	4683	4610	4339	5043	3701	2655	4588	3910	5886	3227	4763	3259	3210	2906	3235	1965	1738	4230	NC_058138.1	16428345	16432986	-	2888	protein_coding	protein TOC75-3%2C chloroplastic-like && sp|Q9STE8|TC753_ARATH Protein TOC75-3, chloroplastic OS=Arabidopsis thaliana OX=3702 GN=TOC75-3 PE=1 SV=1 && PF01103:Surface antigen	C2H2
123203864	LOC123203864	5281	3734	5998	3942	4703	4367	3682	2445	1739	3953	4115	4097	4351	5839	5103	2545	3524	4301	2214	2714	3054	NC_058156.1	11809469	11811051	+	895	protein_coding	60S ribosomal protein L9-like && sp|P30707|RL9_PEA 60S ribosomal protein L9 OS=Pisum sativum OX=3888 GN=RPL9 PE=2 SV=1 && PF00347:Ribosomal protein L6	-
123209709	LOC123209709	2147	1335	2366	2077	4316	3999	4546	1851	547	6369	6771	1254	3218	7108	3828	4096	8442	5631	2715	2614	6295	NC_058138.1	16391569	16392707	-	1139	protein_coding	E3 ubiquitin-protein ligase RDUF2-like && sp|Q9SNB6|RDUF1_ARATH E3 ubiquitin-protein ligase RDUF1 OS=Arabidopsis thaliana OX=3702 GN=RDUF1 PE=1 SV=1 && PF14369:zinc-ribbon|PF13639:Ring finger domain|PF06547:Protein of unknown function (DUF1117)	TCP
123220174	LOC123220174	5839	3119	4542	5234	6261	4586	4153	2606	1933	3185	3702	3933	3879	4519	3305	2545	3238	3667	2383	2676	6150	NC_058137.1	22179377	22184058	+	3073	protein_coding	eukaryotic translation initiation factor 3 subunit C-like && sp|Q9XHM1|EIF3C_MEDTR Eukaryotic translation initiation factor 3 subunit C OS=Medicago truncatula OX=3880 GN=TIF3C1 PE=2 SV=1 && PF05470:Eukaryotic translation initiation factor 3 subunit 8 N-terminus|PF01399:PCI domain	-
123224298	LOC123224298	5094	2473	5868	10764	9206	3784	6629	1809	1417	3524	7186	2834	1907	2868	1639	1505	2734	3033	1440	1157	4527	NC_058144.1	1116614	1119316	+	1193	protein_coding	(+)-neomenthol dehydrogenase-like && sp|Q9M2E2|SDR1_ARATH (+)-neomenthol dehydrogenase OS=Arabidopsis thaliana OX=3702 GN=SDR1 PE=1 SV=1 && PF00106:short chain dehydrogenase|PF13561:Enoyl-(Acyl carrier protein) reductase	MIKC_MADS
123213654	LOC123213654	6866	6232	2832	2912	4236	2797	3573	2822	4278	3320	3941	6650	3266	3806	2781	4797	6303	4421	1548	1312	2684	NC_058140.1	18226470	18227707	-	1159	protein_coding	allene oxide cyclase%2C chloroplastic-like && sp|A2XID3|AOC_ORYSI Allene oxide cyclase, chloroplastic OS=Oryza sativa subsp. indica OX=39946 GN=AOC PE=2 SV=1 && PF06351:Allene oxide cyclase	-
123212068	LOC123212068	10356	1833	6850	2923	2343	3995	7663	1158	843	9318	6514	6476	1588	3481	1333	2575	5073	3929	699	1104	1318	NC_058139.1	12210389	12213397	-	2093	protein_coding	beta-amylase 1%2C chloroplastic-like && sp|Q9LIR6|BAM1_ARATH Beta-amylase 1, chloroplastic OS=Arabidopsis thaliana OX=3702 GN=BAM1 PE=1 SV=1 && PF01373:Glycosyl hydrolase family 14	BES1
123210685	LOC123210685	5000	3735	4550	4498	5024	3871	6030	1861	2396	4124	5449	3797	3646	4428	2741	2503	3660	4191	4079	3704	2074	NC_058139.1	4419803	4423441	+	1267	protein_coding	palmitoyl-protein thioesterase 1-like && sp|Q20390|PPT1_CAEEL Palmitoyl-protein thioesterase 1 OS=Caenorhabditis elegans OX=6239 GN=ppt-1 PE=2 SV=2 && PF02089:Palmitoyl protein thioesterase	-
123225184	LOC123225184	3549	16489	2072	340	279	1185	2819	1339	1343	793	409	619	5429	4424	6095	5170	5208	7404	5158	6326	4844	NC_058137.1	270156	272934	-	1204	protein_coding	ferritin-4%2C chloroplastic && sp|Q948P6|FRI3_SOYBN Ferritin-3, chloroplastic OS=Glycine max OX=3847 PE=2 SV=1 && PF00210:Ferritin-like domain	B3
123219128	LOC123219128	4825	4073	4155	5106	5008	3837	7220	3398	4332	3330	3910	3616	2727	3485	3148	3564	2788	2737	3562	3230	3240	NC_058142.1	8511823	8516401	+	2082	protein_coding	casein kinase 1-like protein 2 && sp|Q9CAI5|CKL2_ARATH Casein kinase 1-like protein 2 OS=Arabidopsis thaliana OX=3702 GN=CKL2 PE=1 SV=1 && PF00069:Protein kinase domain	E2F/DP
123215415	LOC123215415	3317	2265	4417	3443	4465	4197	4216	2745	1295	2711	3541	1914	4866	7573	6639	2347	3004	3702	5321	4956	4355	NC_058141.1	20828642	20830604	-	935	protein_coding	nucleoside diphosphate kinase 1-like && sp|P39207|NDK1_ARATH Nucleoside diphosphate kinase 1 OS=Arabidopsis thaliana OX=3702 GN=NDK1 PE=1 SV=1 && PF00334:Nucleoside diphosphate kinase	GRAS
123199066	LOC123199066	4766	3812	4555	5117	5667	4497	4865	3781	3262	3280	4263	3806	3133	4335	2901	2725	3362	3011	3005	2384	4722	NC_058152.1	6701525	6717333	+	1897	protein_coding	CBS domain-containing protein CBSCBSPB3 && sp|Q9LF97|Y3295_ARATH CBS domain-containing protein CBSCBSPB3 OS=Arabidopsis thaliana OX=3702 GN=CBSCBSPB3 PE=1 SV=1 && PF00571:CBS domain|PF00564:PB1 domain	CAMTA
123218297	LOC123218297	4687	5416	6162	4291	6211	4413	3581	3725	3109	5058	4645	4922	3093	3504	2644	3901	2764	2634	2364	1350	2749	NC_058142.1	18640343	18649127	-	4724	protein_coding	uncharacterized LOC123218297%2C transcript variant X1 && sp|Q9C9U5|SIS8_ARATH Probable serine/threonine-protein kinase SIS8 OS=Arabidopsis thaliana OX=3702 GN=SIS8 PE=1 SV=1 && PF00564:PB1 domain|PF07714:Protein tyrosine kinase	NF-YC
123224974	LOC123224974	2521	5445	2798	1952	2948	2688	3124	4568	4210	3405	3061	5002	5227	5122	6556	4255	3086	3909	3547	4938	2803	NC_058137.1	27563687	27568259	-	1872	protein_coding	glucose-6-phosphate/phosphate translocator 2%2C chloroplastic-like && sp|Q94B38|GPT2_ARATH Glucose-6-phosphate/phosphate translocator 2, chloroplastic OS=Arabidopsis thaliana OX=3702 GN=GPT2 PE=2 SV=2 && PF03151:Triose-phosphate Transporter family	HB-other
123216544	LOC123216544	90	3617	37	5628	229	171	3676	2940	21433	10046	10867	2919	670	979	68	4661	2163	2187	3160	954	4589	NC_058141.1	12756556	12758625	-	1210	protein_coding	bidirectional sugar transporter N3-like && sp|P93332|NOD3_MEDTR Bidirectional sugar transporter N3 OS=Medicago truncatula OX=3880 GN=N3 PE=2 SV=1 && PF03083:Sugar efflux transporter for intercellular exchange	DBB
123211972	LOC123211972	2074	9058	1668	1157	767	1271	3294	6226	9720	4555	2870	5043	2566	3938	1746	7975	4771	4119	2991	3123	2021	NC_058139.1	6907747	6908733	+	791	protein_coding	metallothiol transferase FosB-like && - && PF00903:Glyoxalase/Bleomycin resistance protein/Dioxygenase superfamily	NAC
123220289	LOC123220289	5188	4828	5632	3370	3770	4185	2880	1900	1541	3418	3234	4284	4875	5957	7274	2390	3669	5093	1914	2837	2661	NC_058143.1	13135509	13137435	-	842	protein_coding	60S ribosomal protein L18-2-like && sp|P42791|RL182_ARATH 60S ribosomal protein L18-2 OS=Arabidopsis thaliana OX=3702 GN=RPL18B PE=1 SV=2 && PF17135:Ribosomal protein 60S L18 and 50S L18e	-
123201284	LOC123201284	49	288	118	354	210	1167	5672	52	6058	512	282	14	5744	1163	8936	1013	1484	6664	6809	32447	1863	NC_058154.1	8618387	8620001	-	1062	protein_coding	endochitinase PR4-like && sp|Q06209|CHI4_BRANA Basic endochitinase CHB4 OS=Brassica napus OX=3708 PE=1 SV=2 && PF00182:Chitinase class I|PF00187:Chitin recognition protein	-
123216157	LOC123216157	2102	7131	1825	1203	1341	1483	2657	10536	7320	4402	2766	8764	2213	3272	1026	10711	3401	1946	2783	1153	2809	NC_058141.1	19629824	19635080	-	3248	protein_coding	probable methyltransferase PMT15%2C transcript variant X1 && sp|Q9ZPH9|PMTF_ARATH Probable methyltransferase PMT15 OS=Arabidopsis thaliana OX=3702 GN=At4g00750 PE=2 SV=1 && PF03141:Putative S-adenosyl-L-methionine-dependent methyltransferase	VOZ
123200532	LOC123200532	3179	5246	3300	2105	2949	3957	3036	4340	2780	4392	2599	4761	5157	5185	4979	4578	3186	4189	4048	3610	3135	NC_058153.1	694621	700328	-	3304	protein_coding	coatomer subunit beta-1-like%2C transcript variant X1 && sp|Q9SV21|COPB1_ARATH Coatomer subunit beta-1 OS=Arabidopsis thaliana OX=3702 GN=At4g31480 PE=3 SV=2 && PF01602:Adaptin N terminal region|PF14806:Coatomer beta subunit appendage platform|PF07718:Coatomer beta C-terminal region	ARF
123196937	LOC123196937	6953	4072	4977	5924	6623	5897	4106	1714	2282	2082	3548	2293	2557	3704	3692	2665	1981	2780	3659	3021	6178	NC_058150.1	2039189	2041383	+	1205	protein_coding	protein RGF1 INDUCIBLE TRANSCRIPTION FACTOR 1-like && sp|Q1G3Q4|RITF1_ARATH Protein RGF1 INDUCIBLE TRANSCRIPTION FACTOR 1 OS=Arabidopsis thaliana OX=3702 GN=RITF1 PE=1 SV=1 && PF04640:PLATZ transcription factor	Trihelix
123212021	LOC123212021	1843	1324	1653	1620	5313	3353	3646	1882	489	3894	7454	1088	3251	6319	3339	4788	10267	5557	2938	2713	7873	NC_058139.1	5233363	5234939	+	1577	protein_coding	CBL-interacting serine/threonine-protein kinase 11-like && sp|O22932|CIPKB_ARATH CBL-interacting serine/threonine-protein kinase 11 OS=Arabidopsis thaliana OX=3702 GN=CIPK11 PE=1 SV=1 && PF00069:Protein kinase domain|PF03822:NAF domain	VOZ
123229456	LOC123229456	2158	1496	1791	3814	5370	3922	6202	1932	1676	2036	2287	1910	6471	4057	4479	2280	2656	2409	8123	8589	6910	NC_058147.1	2177182	2183635	+	2125	protein_coding	glucose-6-phosphate isomerase%2C cytosolic 2B && sp|P54235|G6PI1_CLACO Glucose-6-phosphate isomerase, cytosolic 1 OS=Clarkia concinna OX=49040 GN=PGIC1 PE=3 SV=1 && PF00342:Phosphoglucose isomerase	C3H
123219106	LOC123219106	3759	3801	2407	3462	5435	2578	3781	4109	11193	3304	3392	6009	1884	2779	1044	8324	2723	3216	2356	1881	3055	NC_058142.1	17377636	17382792	+	2435	protein_coding	CTP synthase-like%2C transcript variant X2 && sp|Q6PEI7|PYRG1_DANRE CTP synthase 1 OS=Danio rerio OX=7955 GN=ctps1 PE=1 SV=1 && PF00117:Glutamine amidotransferase class-I|PF06418:CTP synthase N-terminus	NAC
123226050	LOC123226050	3998	5809	2788	2281	3205	3855	3053	3408	3557	3651	2598	4655	5757	5413	6161	3776	3343	4411	2974	3356	2411	NC_058145.1	17677852	17682829	+	2593	protein_coding	probable mitochondrial-processing peptidase subunit beta%2C mitochondrial%2C transcript variant X3 && sp|Q42290|MPPB_ARATH Probable mitochondrial-processing peptidase subunit beta, mitochondrial OS=Arabidopsis thaliana OX=3702 GN=MPPbeta PE=1 SV=2 && PF05193:Peptidase M16 inactive domain|PF00675:Insulinase (Peptidase family M16)	-
123214512	LOC123214512	2820	6678	2409	2831	3165	2389	3218	7180	10977	4617	4057	4907	2254	2732	1798	6135	2976	2291	2773	1614	2578	NC_058140.1	10988229	10993909	-	1702	protein_coding	squalene synthase 2-like && sp|C9E894|SQS2_PANGI Squalene synthase 2 OS=Panax ginseng OX=4054 GN=SS2 PE=2 SV=1 && PF00494:Squalene/phytoene synthase	-
123221886	LOC123221886	1209	5208	938	660	589	635	2090	11600	18445	1718	1343	3246	925	2066	706	10187	3362	1902	5064	3051	5425	NC_058143.1	18097690	18098643	-	954	protein_coding	uncharacterized LOC123221886 && - && -	LBD
123209812	LOC123209812	2470	6690	2552	1068	696	1295	2339	5121	5500	11890	6112	14387	1758	3991	1386	4130	2854	3035	1189	752	851	NC_058138.1	15269727	15273676	-	1673	protein_coding	enoyl-[acyl-carrier-protein] reductase [NADH]%2C chloroplastic-like%2C transcript variant X3 && sp|Q9SLA8|FABI_ARATH Enoyl-[acyl-carrier-protein] reductase [NADH], chloroplastic OS=Arabidopsis thaliana OX=3702 GN=MOD1 PE=1 SV=1 && PF13561:Enoyl-(Acyl carrier protein) reductase	C3H
123223788	LOC123223788	6265	3220	5138	7314	8102	6192	3447	1800	1452	2116	3044	2614	4088	4666	4950	1975	2392	3219	1951	2487	3582	NC_058144.1	7974453	7977915	-	1258	protein_coding	14-3-3-like protein D%2C transcript variant X1 && sp|Q96453|1433D_SOYBN 14-3-3-like protein D OS=Glycine max OX=3847 GN=GF14D PE=2 SV=1 && PF00244:14-3-3 protein	E2F/DP
123228623	LOC123228623	766	761	961	541	2568	2546	3848	870	251	3900	4921	350	3178	5772	3690	3346	13160	9903	3703	5881	9017	NC_058147.1	3463033	3464016	-	984	protein_coding	zinc finger protein ZAT10-like && sp|Q96289|ZAT10_ARATH Zinc finger protein ZAT10 OS=Arabidopsis thaliana OX=3702 GN=ZAT10 PE=2 SV=1 && PF13912:C2H2-type zinc finger	C2H2
123217650	LOC123217650	3474	4772	2787	2831	5074	3656	2927	5249	4182	4242	2816	5165	4438	3886	3502	4777	2808	3532	3629	2576	3551	NC_058141.1	20923021	20930794	-	6368	protein_coding	eukaryotic translation initiation factor 4G-like%2C transcript variant X1 && sp|Q76E23|IF4G_ARATH Eukaryotic translation initiation factor 4G OS=Arabidopsis thaliana OX=3702 GN=EIF4G PE=1 SV=2 && PF02854:MIF4G domain|PF02847:MA3 domain	C3H
123194991	LOC123194991	5976	3333	4845	8149	7317	4694	5219	2207	1623	2920	4486	2477	2031	3919	2296	2033	3227	3140	2537	1917	5507	NC_058149.1	14469985	14471317	+	1251	protein_coding	zinc finger protein CONSTANS-LIKE 4 && sp|Q940T9|COL4_ARATH Zinc finger protein CONSTANS-LIKE 4 OS=Arabidopsis thaliana OX=3702 GN=COL4 PE=2 SV=2 && PF06203:CCT motif|PF00643:B-box zinc finger	CO-like
123203596	LOC123203596	1488	4695	1427	1641	2943	1984	3216	10915	7518	2870	2248	3360	2837	4405	1709	6709	2883	2057	5259	3219	6336	NC_058155.1	7787458	7790711	-	1960	protein_coding	amino acid permease 3-like && sp|Q39134|AAP3_ARATH Amino acid permease 3 OS=Arabidopsis thaliana OX=3702 GN=AAP3 PE=1 SV=2 && PF01490:Transmembrane amino acid transporter protein	MYB
123194428	LOC123194428	4123	5636	4650	3985	5557	4112	3869	4239	3216	5282	4187	6645	3198	3379	2112	3818	2166	2189	2613	1456	3272	NC_058149.1	14896815	14916198	+	4673	protein_coding	CHD3-type chromatin-remodeling factor PICKLE-like%2C transcript variant X1 && sp|Q9S775|PKL_ARATH CHD3-type chromatin-remodeling factor PICKLE OS=Arabidopsis thaliana OX=3702 GN=PKL PE=1 SV=1 && PF00385:Chromo (CHRromatin Organisation MOdifier) domain|PF06465:Domain of Unknown Function (DUF1087)|PF00628:PHD-finger|PF00271:Helicase conserved C-terminal domain|PF00176:SNF2 family N-terminal domain|…	FAR1
123220081	LOC123220081	4752	3259	4052	6695	7252	4016	7354	2362	2906	3537	6663	3208	2028	3410	1761	2205	3095	2778	2240	1770	4355	NC_058143.1	13411919	13416853	-	1121	protein_coding	protein DEHYDRATION-INDUCED 19 homolog 3-like%2C transcript variant X1 && sp|Q84J70|DI193_ARATH Protein DEHYDRATION-INDUCED 19 homolog 3 OS=Arabidopsis thaliana OX=3702 GN=DI19-3 PE=1 SV=1 && PF05605:Drought induced 19 protein (Di19), zinc-binding|PF14571:Stress-induced protein Di19, C-terminal	-
123204640	LOC123204640	4699	5637	3935	4124	4271	3658	3065	3347	4033	3822	3715	4279	3368	4045	3499	4366	3801	3636	2421	2606	3325	NC_058156.1	7656741	7660040	-	1516	protein_coding	uncharacterized LOC123204640%2C transcript variant X1 && - && PF10248:Myelodysplasia-myeloid leukemia factor 1-interacting protein	C2H2
123202727	LOC123202727	232	589	377	179	695	3314	334	201	498	134	96	177	10387	2702	15090	969	6974	8822	10175	15626	1901	NC_058155.1	9315368	9319090	+	1845	protein_coding	phospho-2-dehydro-3-deoxyheptonate aldolase 1%2C chloroplastic-like && sp|A0A067XH53|AROG1_PETHY Phospho-2-dehydro-3-deoxyheptonate aldolase 1, chloroplastic OS=Petunia hybrida OX=4102 GN=DAHP1 PE=2 SV=1 && PF01474:Class-II DAHP synthetase family	-
123201281	LOC123201281	87	30	20	278	179	255	5718	25	3483	811	200	4	7940	1494	9778	1331	1716	5866	4758	34964	453	NC_058154.1	8588695	8590366	-	1042	protein_coding	endochitinase B-like && sp|Q7Y1Z0|CHI5_ORYSJ Chitinase 5 OS=Oryza sativa subsp. japonica OX=39947 GN=Cht5 PE=2 SV=1 && PF00182:Chitinase class I|PF00187:Chitin recognition protein	-
123213102	LOC123213102	4677	3626	4806	5503	5358	3147	4757	3283	7006	3955	4117	2696	1908	3290	1802	3011	3495	2735	2364	2123	5720	NC_058137.1	26893470	26895389	+	1290	protein_coding	uncharacterized LOC123213102 && - && -	-
123215608	LOC123215608	2580	4574	2378	2329	2354	2525	3302	6060	6349	2653	2508	3600	4039	3502	4953	4965	2905	3997	4475	5200	4045	NC_058141.1	12780129	12786317	+	1751	protein_coding	pyruvate dehydrogenase E1 component subunit beta-1%2C mitochondrial && sp|Q6Z1G7|ODPB1_ORYSJ Pyruvate dehydrogenase E1 component subunit beta-1, mitochondrial OS=Oryza sativa subsp. japonica OX=39947 GN=Os08g0536000 PE=2 SV=1 && PF02779:Transketolase, pyrimidine binding domain|PF02780:Transketolase, C-terminal domain	NAC
123228133	LOC123228133	1693	8088	1565	1291	1174	1166	2077	7711	8997	4955	2643	6279	2475	3752	1611	7660	4383	3431	3086	1946	3100	NC_058146.1	5391935	5395611	+	1351	protein_coding	biotin carboxyl carrier protein of acetyl-CoA carboxylase-like && - && PF00364:Biotin-requiring enzyme	MYB_related
123200080	LOC123200080	2583	4322	2378	2454	4232	2974	3487	7190	6687	4201	3715	4454	2455	3324	1973	6922	2827	2627	3993	2321	3936	NC_058153.1	7864793	7878838	+	4273	protein_coding	villin-4-like%2C transcript variant X1 && sp|O65570|VILI4_ARATH Villin-4 OS=Arabidopsis thaliana OX=3702 GN=VLN4 PE=1 SV=1 && PF02209:Villin headpiece domain|PF00626:Gelsolin repeat	-
123205078	LOC123205078	6243	3219	6870	4032	4903	4558	3117	1230	880	3027	3629	3694	4818	5619	6636	1663	3588	4861	1532	2578	2284	NW_025401093.1	970735	972444	+	1038	protein_coding	40S ribosomal protein S2-4-like && sp|Q9SCM3|RS24_ARATH 40S ribosomal protein S2-4 OS=Arabidopsis thaliana OX=3702 GN=RPS2D PE=2 SV=1 && PF00333:Ribosomal protein S5, N-terminal domain|PF03719:Ribosomal protein S5, C-terminal domain	B3
123218714	LOC123218714	3186	5995	3002	2608	2493	2407	4166	4262	7724	6015	3884	7006	2768	3738	2069	4509	3450	3380	2337	2170	1782	NC_058142.1	3451577	3454967	+	1354	protein_coding	quinone oxidoreductase PIG3-like && sp|Q53FA7|QORX_HUMAN Quinone oxidoreductase PIG3 OS=Homo sapiens OX=9606 GN=TP53I3 PE=1 SV=2 && PF00107:Zinc-binding dehydrogenase|PF08240:Alcohol dehydrogenase GroES-like domain	HB-other
123216503	LOC123216503	3580	4059	4851	2782	3531	4073	3197	3146	2410	3086	3256	3782	4234	5448	5217	3525	4178	4739	3042	2960	3679	NC_058141.1	20794606	20798207	+	1682	protein_coding	RGG repeats nuclear RNA binding protein A-like%2C transcript variant X2 && sp|Q9SQ56|RGGA_TOBAC RGG repeats nuclear RNA binding protein A (Fragment) OS=Nicotiana tabacum OX=4097 GN=RggA PE=2 SV=1 && PF09598:Stm1|PF04774:Hyaluronan / mRNA binding family	ERF
123224297	LOC123224297	3183	5617	4190	3502	5336	2961	3020	4837	3509	4332	3659	4896	3488	3457	2711	4750	2883	2712	3401	2235	4041	NC_058144.1	1138833	1150180	-	4722	protein_coding	K(+) efflux antiporter 2%2C chloroplastic%2C transcript variant X1 && sp|O65272|KEA2_ARATH K(+) efflux antiporter 2, chloroplastic OS=Arabidopsis thaliana OX=3702 GN=KEA2 PE=1 SV=2 && PF02254:TrkA-N domain|PF00999:Sodium/hydrogen exchanger family	HB-other
123218812	LOC123218812	3964	5253	3970	2424	3266	3763	3132	4350	3641	5080	3111	5324	4551	3907	3906	4773	2688	3447	3030	2571	2540	NC_058142.1	6482069	6487630	-	3205	protein_coding	heat shock 70 kDa protein 14-like%2C transcript variant X1 && sp|Q9S7C0|HSP7O_ARATH Heat shock 70 kDa protein 14 OS=Arabidopsis thaliana OX=3702 GN=HSP70-14 PE=1 SV=1 && PF00012:Hsp70 protein	LBD
123226465	LOC123226465	3556	1366	2441	5992	6714	3599	2982	1356	1412	2411	5528	1317	2080	3407	2352	2900	6604	4470	3478	3704	11008	NC_058145.1	16711153	16713047	+	1183	protein_coding	uncharacterized LOC123226465 && - && -	LBD
123213144	LOC123213144	6514	1511	4688	4873	8238	2543	3823	3278	2672	3024	4712	2302	3360	3983	2501	1770	1921	2848	6079	4187	3786	NC_058140.1	11388305	11393517	+	2700	protein_coding	bifunctional dihydrofolate reductase-thymidylate synthase-like%2C transcript variant X2 && sp|P51820|DRTS_SOYBN Bifunctional dihydrofolate reductase-thymidylate synthase OS=Glycine max OX=3847 PE=1 SV=1 && PF00186:Dihydrofolate reductase|PF00303:Thymidylate synthase	-
123226911	LOC123226911	5995	1663	8467	1467	3674	5846	4104	1121	117	6312	6446	12743	3044	5153	2762	322	1494	2423	2162	1014	2250	NC_058146.1	2272282	2275967	+	1958	protein_coding	protein NUCLEAR FUSION DEFECTIVE 4-like && sp|F4I9E1|NFD4_ARATH Protein NUCLEAR FUSION DEFECTIVE 4 OS=Arabidopsis thaliana OX=3702 GN=NFD4 PE=3 SV=1 && PF06813:Nodulin-like	NF-YC
123219125	LOC123219125	3100	2368	1482	6436	5421	3506	6158	4863	5007	4701	5744	3482	2229	3550	1655	4088	3928	3513	2072	1643	3601	NC_058142.1	16111005	16115781	+	1159	protein_coding	photosystem I reaction center subunit III%2C chloroplastic-like && sp|Q9SHE8|PSAF_ARATH Photosystem I reaction center subunit III, chloroplastic OS=Arabidopsis thaliana OX=3702 GN=PSAF PE=1 SV=1 && PF02507:Photosystem I reaction centre subunit III	-
123223923	LOC123223923	3695	6144	4376	4242	3868	2746	3490	2912	2200	5321	4296	6693	3662	4248	2544	4921	3699	3124	2151	1619	2535	NC_058144.1	5054780	5058675	-	2088	protein_coding	peptidyl-prolyl cis-trans isomerase FKBP62-like%2C transcript variant X2 && sp|Q9FJL3|FKB65_ARATH Peptidyl-prolyl cis-trans isomerase FKBP65 OS=Arabidopsis thaliana OX=3702 GN=FKBP65 PE=1 SV=1 && PF00515:Tetratricopeptide repeat|PF00254:FKBP-type peptidyl-prolyl cis-trans isomerase	GeBP
123214090	LOC123214090	4063	3552	4305	3726	5348	4242	3575	3246	2524	4994	5259	3991	3523	4093	3313	3491	3430	3116	2186	2459	4002	NC_058140.1	15050896	15053293	+	2124	protein_coding	transcription factor GTE2-like && sp|Q7Y214|GTE7_ARATH Transcription factor GTE7 OS=Arabidopsis thaliana OX=3702 GN=GTE7 PE=2 SV=1 && PF00439:Bromodomain|PF17035:Bromodomain extra-terminal - transcription regulation	C2H2
123225277	LOC123225277	295	3605	851	579	457	4103	2137	2985	2118	1758	486	1620	9164	12818	11968	2913	3202	4527	5007	4759	3062	NC_058145.1	17207857	17209920	-	1459	protein_coding	UDP-arabinopyranose mutase 1-like && sp|O04300|RGP1_PEA Probable UDP-arabinopyranose mutase 1 OS=Pisum sativum OX=3888 GN=UPTG PE=1 SV=1 && PF03214:Reversibly glycosylated polypeptide	-
123205950	LOC123205950	3851	4370	3068	2530	3471	4538	3116	2174	2274	2474	2084	2759	6294	5301	8373	2850	3046	5226	3515	5017	2082	NW_025401112.1	93717	96808	+	2235	protein_coding	6-phosphogluconate dehydrogenase%2C decarboxylating 2-like%2C transcript variant X1 && sp|Q9FWA3|6PGD2_ARATH 6-phosphogluconate dehydrogenase, decarboxylating 2 OS=Arabidopsis thaliana OX=3702 GN=PGD2 PE=1 SV=1 && PF03446:NAD binding domain of 6-phosphogluconate dehydrogenase|PF00393:6-phosphogluconate dehydrogenase, C-terminal domain	-
123211407	LOC123211407	4866	3855	3290	3026	4725	4284	4203	3364	2641	4020	3563	4853	4496	4645	3908	3425	2746	3521	2925	2560	3356	NC_058139.1	13343319	13350107	+	3660	protein_coding	26S proteasome non-ATPase regulatory subunit 1 homolog A-like && sp|Q9MAT0|PSD1B_ARATH 26S proteasome non-ATPase regulatory subunit 1 homolog B OS=Arabidopsis thaliana OX=3702 GN=RPN2B PE=1 SV=1 && PF01851:Proteasome/cyclosome repeat|PF18004:26S proteasome regulatory subunit RPN2 C-terminal domain|PF13646:HEAT repeats	MYB_related
123216595	LOC123216595	1001	7015	840	1536	1598	698	2005	13470	15293	3027	1616	2926	1739	2137	421	7311	2255	1586	3674	1616	6497	NC_058141.1	17062586	17070630	+	3286	protein_coding	putative GTP diphosphokinase RSH1%2C chloroplastic%2C transcript variant X2 && sp|P0DKG8|RSH1L_ARATH Putative GTP diphosphokinase RSH1, chloroplastic OS=Arabidopsis thaliana OX=3702 GN=RSH1 PE=1 SV=1 && PF04607:Region found in RelA / SpoT proteins|PF13328:HD domain|PF02824:TGS domain	-
123218936	LOC123218936	5147	5495	4240	4345	4750	3494	4139	3679	4946	4535	4224	5768	2350	3694	2021	3899	2673	2510	1938	1398	2968	NC_058142.1	5580475	5584417	-	2324	protein_coding	E3 ubiquitin-protein ligase KEG-like%2C transcript variant X1 && sp|A7SNN5|PLK4_NEMVE Serine/threonine-protein kinase PLK4 OS=Nematostella vectensis OX=45351 GN=v1g246408 PE=3 SV=1 && PF07714:Protein tyrosine kinase	bZIP
123221378	LOC123221378	4351	3757	5143	2684	3549	4409	2509	2296	1738	3102	3187	3987	5384	5660	7381	2714	3749	4699	2213	3092	2535	NC_058143.1	18235712	18238038	-	1156	protein_coding	40S ribosomal protein S3a && sp|Q8GTE3|RS3A_CICAR 40S ribosomal protein S3a OS=Cicer arietinum OX=3827 PE=2 SV=1 && PF01015:Ribosomal S3Ae family	-
123223888	LOC123223888	3907	4888	8208	2338	2446	2888	3916	1535	1800	9973	9569	11031	1775	3665	1495	1902	2699	2812	502	483	304	NC_058144.1	6105747	6109341	-	1834	protein_coding	glucose-1-phosphate adenylyltransferase small subunit%2C chloroplastic/amyloplastic-like && sp|P23509|GLGS_SOLTU Glucose-1-phosphate adenylyltransferase small subunit, chloroplastic/amyloplastic OS=Solanum tuberosum OX=4113 PE=1 SV=2 && PF00483:Nucleotidyl transferase	ERF
123194323	LOC123194323	3926	4202	5570	1866	2613	3503	1925	3028	3311	3278	3120	4724	4563	5840	6214	3666	4224	4686	2036	2897	2873	NC_058137.1	17211119	17213642	-	1119	protein_coding	40S ribosomal protein S6 && sp|P51430|RS62_ARATH 40S ribosomal protein S6-2 OS=Arabidopsis thaliana OX=3702 GN=RPS6B PE=1 SV=3 && PF01092:Ribosomal protein S6e	GeBP
123225907	LOC123225907	6604	3101	6792	2547	3641	4703	2362	974	696	4691	4172	4306	5904	5606	6275	1740	3579	5560	1213	2357	1112	NC_058145.1	13403135	13405539	-	1757	protein_coding	elongation factor 1-alpha-like && sp|O64937|EF1A_ORYSJ Elongation factor 1-alpha OS=Oryza sativa subsp. japonica OX=39947 GN=REFA1 PE=2 SV=2 && PF00009:Elongation factor Tu GTP binding domain|PF03143:Elongation factor Tu C-terminal domain|PF03144:Elongation factor Tu domain 2	-
123195000	LOC123195000	3739	4401	4421	4293	4391	3044	4197	4086	6550	3264	4154	4107	2114	3534	2487	4096	3399	2940	3088	2674	2946	NC_058149.1	189621	192022	-	787	protein_coding	eukaryotic translation initiation factor 5A && sp|Q9AXJ4|IF5A_MANES Eukaryotic translation initiation factor 5A OS=Manihot esculenta OX=3983 PE=2 SV=2 && PF01287:Eukaryotic elongation factor 5A hypusine, DNA-binding OB fold	NAC
123196112	LOC123196112	2988	6589	4126	2923	4684	2558	3551	5429	5149	5783	3405	6708	2454	3039	1181	4510	2452	3209	3229	1518	2405	NC_058150.1	286908	304136	-	4364	protein_coding	uncharacterized LOC123196112%2C transcript variant X1 && sp|Q0KBC7|LTND_CUPNH L-threonate dehydrogenase OS=Cupriavidus necator (strain ATCC 17699 / DSM 428 / KCTC 22496 / NCIMB 10442 / H16 / Stanier 337) OX=381666 GN=ltnD PE=1 SV=1 && PF14833:NAD-binding of NADP-dependent 3-hydroxyisobutyrate dehydrogenase|PF07005:Sugar-binding N-terminal domain|PF01116:Fructose-bisphosphate aldolase class-II|PF1…	ERF
123204909	LOC123204909	5222	4581	5730	3465	3583	3627	4526	3191	3342	3464	3952	4088	3331	4160	3767	3008	3074	3825	2408	2761	2780	NC_058156.1	8717336	8719354	-	877	protein_coding	eukaryotic translation initiation factor 5A-3 && sp|Q9AXJ4|IF5A_MANES Eukaryotic translation initiation factor 5A OS=Manihot esculenta OX=3983 PE=2 SV=2 && PF01287:Eukaryotic elongation factor 5A hypusine, DNA-binding OB fold	NAC
123216977	LOC123216977	1377	2094	1832	1244	2266	4024	2029	1652	1319	1978	1913	1450	6974	5884	10395	3960	6390	7687	4208	6805	2184	NC_058141.1	13206769	13209973	-	1597	protein_coding	ADP%2CATP carrier protein 1%2C mitochondrial-like && sp|O22342|ADT1_GOSHI ADP,ATP carrier protein 1, mitochondrial OS=Gossypium hirsutum OX=3635 GN=ANT1 PE=2 SV=1 && PF00153:Mitochondrial carrier protein	CAMTA
123221238	LOC123221238	4387	4761	3777	3542	4276	3601	3373	3637	4316	3873	3767	3914	3509	4178	3182	3863	3466	3630	2942	2603	2982	NC_058143.1	11320383	11324854	-	1616	protein_coding	basic leucine zipper and W2 domain-containing protein 2-like && - && PF02020:eIF4-gamma/eIF5/eIF2-epsilon	-
123221019	LOC123221019	5184	4707	4724	3054	3826	3434	2847	3699	3708	4958	3731	5610	2932	3885	2613	5092	3804	3596	1915	1782	2421	NC_058143.1	13734262	13742162	-	2529	protein_coding	mitochondrial Rho GTPase 1-like && sp|Q8RXF8|MIRO1_ARATH Mitochondrial Rho GTPase 1 OS=Arabidopsis thaliana OX=3702 GN=MIRO1 PE=1 SV=1 && PF08355:EF hand associated|PF00071:Ras family|PF08356:EF hand associated	bZIP
123195080	LOC123195080	2849	7236	3298	1828	1956	2297	2834	4221	6543	7203	5128	8619	1886	2937	668	8607	4124	2978	1098	251	931	NC_058149.1	12432433	12436167	+	1794	protein_coding	protein WVD2-like 6%2C transcript variant X1 && sp|Q94C48|WDL5_ARATH Protein WVD2-like 5 OS=Arabidopsis thaliana OX=3702 GN=WDL5 PE=1 SV=1 && PF06886:Targeting protein for Xklp2 (TPX2)	-
123194807	LOC123194807	4877	4272	5880	3606	4235	4159	3028	2320	1838	4220	3687	4806	4292	4913	4598	2989	3113	3457	2293	2001	2857	NC_058149.1	14627790	14632079	-	2546	protein_coding	eukaryotic translation initiation factor 3 subunit B-like && sp|P56821|EIF3B_TOBAC Eukaryotic translation initiation factor 3 subunit B OS=Nicotiana tabacum OX=4097 GN=TIF3B1 PE=2 SV=1 && PF00076:RNA recognition motif. (a.k.a. RRM, RBD, or RNP domain)|PF08662:Eukaryotic translation initiation factor eIF2A	CPP
123199065	LOC123199065	4179	7023	3464	2781	3098	2360	2876	4966	6980	5448	3400	5694	2529	2728	1034	6781	3358	2614	2185	1410	2477	NC_058152.1	13269931	13274271	-	2407	protein_coding	acyl-coenzyme A oxidase 2%2C peroxisomal && sp|O65201|ACOX2_ARATH Acyl-coenzyme A oxidase 2, peroxisomal OS=Arabidopsis thaliana OX=3702 GN=ACX2 PE=1 SV=2 && PF00441:Acyl-CoA dehydrogenase, C-terminal domain|PF01756:Acyl-CoA oxidase|PF02770:Acyl-CoA dehydrogenase, middle domain	-
123219306	LOC123219306	2592	6057	1803	2467	2612	1613	4025	8573	9473	3374	2518	5063	1915	2886	1328	5786	2167	2442	2952	2244	5450	NC_058142.1	18452214	18456096	-	2274	protein_coding	allantoate deiminase 2%2C transcript variant X4 && sp|I1L153|AAH2_SOYBN Allantoate deiminase 2 OS=Glycine max OX=3847 GN=AAH2 PE=1 SV=1 && -	bHLH
123215616	LOC123215616	790	26	1215	1559	3182	7173	1478	5	189	588	410	4	14754	2933	24082	241	2752	4130	4072	7040	601	NC_058141.1	14002016	14005330	+	1967	protein_coding	inorganic phosphate transporter 1-4 && sp|Q96303|PHT14_ARATH Inorganic phosphate transporter 1-4 OS=Arabidopsis thaliana OX=3702 GN=PHT1-4 PE=1 SV=1 && PF00083:Sugar (and other) transporter	ERF
123196908	LOC123196908	2574	3547	1946	8535	6452	4087	5534	2898	3259	5968	7479	4768	2177	3159	1233	2635	2866	2570	1724	1090	2600	NC_058137.1	6785405	6787815	+	1404	protein_coding	ferredoxin--NADP reductase%2C leaf-type isozyme%2C chloroplastic && sp|O04977|FENR1_TOBAC Ferredoxin--NADP reductase, leaf-type isozyme, chloroplastic OS=Nicotiana tabacum OX=4097 GN=PETH PE=2 SV=1 && PF00175:Oxidoreductase NAD-binding domain	MYB_related
123204411	LOC123204411	3172	4900	2730	2827	4406	2454	3979	7722	6823	4697	3333	5318	2567	2450	1413	6323	3224	2431	2025	1353	2874	NC_058156.1	2079866	2083764	-	3426	protein_coding	trihelix transcription factor GTL1-like%2C transcript variant X1 && sp|Q9C882|GTL1_ARATH Trihelix transcription factor GTL1 OS=Arabidopsis thaliana OX=3702 GN=GTL1 PE=1 SV=2 && PF13837:Myb/SANT-like DNA-binding domain	Trihelix
123217550	LOC123217550	6243	3541	5952	4580	4992	4289	4178	2564	2439	3291	4055	3064	2823	4573	3627	2749	3189	3695	1918	1906	3012	NC_058141.1	18987105	18989193	-	1107	protein_coding	reticulon-like protein B1 && sp|Q9SUR3|RTNLA_ARATH Reticulon-like protein B1 OS=Arabidopsis thaliana OX=3702 GN=RTNLB1 PE=1 SV=1 && PF02453:Reticulon	Dof
123196470	LOC123196470	574	3603	902	533	525	562	1288	7854	7618	1684	1738	2129	2747	5018	2735	9147	3996	4860	8578	6265	4324	NC_058150.1	6015974	6019670	+	1388	protein_coding	tyrosine-protein phosphatase DSP1-like%2C transcript variant X2 && sp|Q9ZVN4|DSP1_ARATH Tyrosine-protein phosphatase DSP1 OS=Arabidopsis thaliana OX=3702 GN=DSP1 PE=1 SV=1 && PF03162:Tyrosine phosphatase family	SBP
123200117	LOC123200117	19	79	8	456	2160	4574	303	110	87	14	40	2	12552	668	21859	297	1377	2258	8052	20678	1020	NC_058153.1	6399777	6401742	+	1859	protein_coding	cytochrome P450 CYP73A100-like && sp|H2DH22|C7A10_PANGI Cytochrome P450 CYP73A100 OS=Panax ginseng OX=4054 PE=2 SV=1 && PF00067:Cytochrome P450	E2F/DP
123223506	LOC123223506	5176	4307	4315	4404	5410	4127	4210	2672	2799	4672	3615	4838	3268	3838	2623	2704	2580	3108	2429	2005	3420	NC_058144.1	12797804	12803300	+	2488	protein_coding	uncharacterized LOC123223506%2C transcript variant X2 && - && -	bHLH
123213996	LOC123213996	760	8194	542	525	763	549	1088	13951	19632	1755	988	2150	1768	1688	716	8972	2344	769	3541	1559	4227	NC_058140.1	17146366	17148534	-	1577	protein_coding	IAA-amino acid hydrolase ILR1-like 2 && sp|Q84XG9|ILL1_ORYSI IAA-amino acid hydrolase ILR1-like 1 OS=Oryza sativa subsp. indica OX=39946 GN=ILL1 PE=2 SV=1 && PF01546:Peptidase family M20/M25/M40|PF07687:Peptidase dimerisation domain	MYB_related
123212684	LOC123212684	4086	4439	3134	4250	4155	3464	4891	3464	3982	3281	3549	3823	3101	3721	3114	3563	3272	3892	2937	3630	2706	NC_058140.1	10816761	10819444	+	1043	protein_coding	V-type proton ATPase 16 kDa proteolipid subunit-like && sp|Q43434|VATL_GOSHI V-type proton ATPase 16 kDa proteolipid subunit OS=Gossypium hirsutum OX=3635 GN=CVA16-2 PE=2 SV=1 && PF00137:ATP synthase subunit C	C2H2
123211880	LOC123211880	1054	4271	1120	2552	1993	2358	2147	8178	10049	2108	1969	2605	1821	3107	1375	5603	2402	1773	6141	4126	9668	NC_058139.1	2683143	2686189	-	1622	protein_coding	probable inactive poly [ADP-ribose] polymerase SRO5 && sp|Q9FJJ3|SRO5_ARATH Probable inactive poly [ADP-ribose] polymerase SRO5 OS=Arabidopsis thaliana OX=3702 GN=SRO5 PE=1 SV=1 && PF12174:RCD1-SRO-TAF4 (RST) plant domain|PF00644:Poly(ADP-ribose) polymerase catalytic domain	-
123217328	LOC123217328	5934	1935	4989	9508	9145	7178	5421	892	1025	2322	5841	2333	2675	2792	3131	846	1459	2549	1446	1629	3305	NC_058141.1	12769919	12771408	+	1279	protein_coding	NAC domain-containing protein 83-like && sp|Q9FY93|NAC83_ARATH NAC domain-containing protein 83 OS=Arabidopsis thaliana OX=3702 GN=NAC083 PE=1 SV=1 && PF02365:No apical meristem (NAM) protein	NAC
123211925	LOC123211925	4131	4560	3377	3665	6240	4001	3617	3921	2756	4737	3686	5514	3759	3740	2714	3674	1967	2731	2231	1398	3795	NC_058139.1	6725814	6736923	+	7577	protein_coding	pre-mRNA-processing-splicing factor 8A-like && sp|Q9SSD2|PRP8A_ARATH Pre-mRNA-processing-splicing factor 8A OS=Arabidopsis thaliana OX=3702 GN=PRP8A PE=1 SV=1 && PF08083:PROCN (NUC071) domain|PF08082:PRO8NT (NUC069), PrP8 N-terminal domain|PF12134:PRP8 domain IV core|PF01398:JAB1/Mov34/MPN/PAD-1 ubiquitin protease|PF08084:PROCT (NUC072) domain|PF10597:U5-snRNA binding site 2 of PrP8|PF10598:RNA r…	-
123227994	LOC123227994	6053	4088	3660	3847	4846	4011	3178	2700	3807	2767	3374	3411	3375	4115	4093	2962	3539	3632	2570	3114	2957	NC_058137.1	21240795	21243815	+	806	protein_coding	ubiquitin-conjugating enzyme E2 variant 1C-like && sp|Q9SVD7|UEV1D_ARATH Ubiquitin-conjugating enzyme E2 variant 1D OS=Arabidopsis thaliana OX=3702 GN=UEV1D PE=1 SV=1 && PF00179:Ubiquitin-conjugating enzyme	CPP
123222528	LOC123222528	3432	4340	3615	2629	4120	4422	3409	4063	2250	4403	2821	4733	4233	4619	3598	3663	2599	3010	3914	2530	3592	NC_058144.1	759177	767494	+	5953	protein_coding	brefeldin A-inhibited guanine nucleotide-exchange protein 2-like && sp|Q9LZX8|BIG2_ARATH Brefeldin A-inhibited guanine nucleotide-exchange protein 2 OS=Arabidopsis thaliana OX=3702 GN=BIG2 PE=2 SV=1 && PF12783:Guanine nucleotide exchange factor in Golgi transport N-terminal|PF16206:C-terminal region of Mon2 protein|PF01369:Sec7 domain|PF16213:Dimerisation and cyclophilin-binding domain of Mon2|PF…	-
123230201	LOC123230201	3213	4367	3428	3432	5165	2846	3118	4216	3310	4261	2959	4850	3833	3600	3321	4297	2421	3059	3567	2635	4034	NC_058147.1	7068581	7076865	-	4787	protein_coding	eukaryotic translation initiation factor 5B-like%2C transcript variant X1 && sp|G0S8G9|IF2P_CHATD Eukaryotic translation initiation factor 5B OS=Chaetomium thermophilum (strain DSM 1495 / CBS 144.50 / IMI 039719) OX=759272 GN=CTHT_0029840 PE=1 SV=2 && PF11987:Translation-initiation factor 2|PF03144:Elongation factor Tu domain 2|PF00009:Elongation factor Tu GTP binding domain	BBR-BPC
123204417	LOC123204417	4194	3938	3627	4647	4573	3296	4559	3119	4932	2766	3712	2806	2551	3327	3014	3167	3700	3362	2790	3295	4543	NC_058156.1	894920	897770	+	797	protein_coding	ubiquitin-conjugating enzyme E2-17 kDa-like%2C transcript variant X1 && sp|P35135|UBC4_SOLLC Ubiquitin-conjugating enzyme E2-17 kDa OS=Solanum lycopersicum OX=4081 PE=2 SV=1 && PF00179:Ubiquitin-conjugating enzyme	TALE
123200342	LOC123200342	7569	3579	6634	4401	5257	4373	2981	966	822	3189	3366	3263	6341	4440	6082	1244	2499	3076	1848	1475	2334	NC_058153.1	2987133	2994855	+	2440	protein_coding	peroxisomal fatty acid beta-oxidation multifunctional protein AIM1 && sp|Q9ZPI6|AIM1_ARATH Peroxisomal fatty acid beta-oxidation multifunctional protein AIM1 OS=Arabidopsis thaliana OX=3702 GN=AIM1 PE=1 SV=1 && PF00725:3-hydroxyacyl-CoA dehydrogenase, C-terminal domain|PF00378:Enoyl-CoA hydratase/isomerase|PF02737:3-hydroxyacyl-CoA dehydrogenase, NAD binding domain	LBD
123224854	LOC123224854	4021	1777	3823	4615	7004	4779	4360	1013	453	4456	6752	1413	2609	5082	2836	3158	6688	4900	1543	1571	2884	NC_058145.1	15541395	15542420	-	1026	protein_coding	calmodulin-binding protein 25-like && sp|O80683|CAB25_ARATH Calmodulin-binding protein 25 OS=Arabidopsis thaliana OX=3702 GN=CAMBP25 PE=1 SV=1 && PF05678:VQ motif	-
123220454	LOC123220454	549	0	846	1648	6469	7678	2151	10	288	239	409	2	8375	1556	14828	396	2381	4629	5597	16496	1152	NC_058143.1	19607893	19608980	-	860	protein_coding	major allergen Pru av 1-like && sp|P38948|MPAG1_ALNGL Major pollen allergen Aln g 1 OS=Alnus glutinosa OX=3517 PE=1 SV=2 && PF00407:Pathogenesis-related protein Bet v I family	-
123219288	LOC123219288	1225	376	357	10196	13723	5306	8161	274	720	1553	8204	175	5586	2554	2871	386	2000	5446	1971	3371	1203	NC_058142.1	1465968	1466961	-	994	protein_coding	chlorophyll a-b binding protein of LHCII type 1-like && sp|P27493|CB22_TOBAC Chlorophyll a-b binding protein 21, chloroplastic OS=Nicotiana tabacum OX=4097 GN=CAB21 PE=2 SV=1 && PF00504:Chlorophyll A-B binding protein	M-type_MADS
123224424	LOC123224424	1662	4820	2957	582	1148	1039	1671	2694	4249	1306	2807	644	2686	2827	4031	4549	11933	8472	2875	6139	6537	NC_058144.1	3295706	3296735	-	808	protein_coding	protein SENESCENCE-ASSOCIATED GENE 21%2C mitochondrial-like && sp|Q93WF6|SAG21_ARATH Protein SENESCENCE-ASSOCIATED GENE 21, mitochondrial OS=Arabidopsis thaliana OX=3702 GN=SAG21 PE=2 SV=1 && -	-
123225583	LOC123225583	3587	4187	3428	2573	3711	3596	3788	4377	3176	4513	3550	5079	3115	3829	2983	3421	2786	3269	3495	2441	4577	NC_058145.1	9351744	9361902	-	4020	protein_coding	importin-5-like && sp|Q8BKC5|IPO5_MOUSE Importin-5 OS=Mus musculus OX=10090 GN=Ipo5 PE=1 SV=3 && PF18808:Importin repeat|PF13646:HEAT repeats|PF02985:HEAT repeat	ERF
123227641	LOC123227641	4885	3883	6185	2700	3740	4302	4401	3272	2894	4690	6608	5863	999	3304	1359	5307	2328	1967	2199	1078	3517	NC_058146.1	6535974	6541487	-	2782	protein_coding	digalactosyldiacylglycerol synthase 1%2C chloroplastic-like && sp|Q6DW74|DGDG1_LOTJA Digalactosyldiacylglycerol synthase 1, chloroplastic OS=Lotus japonicus OX=34305 GN=DGD1 PE=2 SV=1 && PF00534:Glycosyl transferases group 1	-
123199932	LOC123199932	6775	2339	5334	6936	6273	5035	6194	721	764	4432	5644	4151	2359	3372	2747	952	3056	3264	1178	1821	2063	NC_058153.1	2599017	2604465	-	2023	pseudogene	- && sp|Q9SJE2|FATB_ARATH Palmitoyl-acyl carrier protein thioesterase, chloroplastic OS=Arabidopsis thaliana OX=3702 GN=FATB PE=1 SV=1 && -	-
123206857	LOC123206857	4360	3841	5000	3056	4347	4047	2312	2918	3105	2762	3117	2952	3967	4153	5002	2660	3270	4206	2990	4727	2537	NC_058138.1	13151791	13153556	+	921	protein_coding	calmodulin-7 && sp|P62200|CALM1_DAUCA Calmodulin-1/11/16 OS=Daucus carota OX=4039 GN=CAM-1 PE=2 SV=2 && PF13499:EF-hand domain pair	FAR1
123225162	LOC123225162	5454	5604	4021	3571	3908	3402	3447	3567	5407	3635	3605	3948	2350	3569	2271	4371	3461	3364	1852	1607	2902	NC_058145.1	15559421	15563015	+	1540	protein_coding	probable E3 ubiquitin-protein ligase RHC1A%2C transcript variant X3 && sp|O22197|RHC1A_ARATH Probable E3 ubiquitin-protein ligase RHC1A OS=Arabidopsis thaliana OX=3702 GN=RHC1A PE=2 SV=1 && PF14369:zinc-ribbon|PF13639:Ring finger domain	bZIP
123208386	LOC123208386	669	3746	491	1816	912	780	1644	15006	23750	1692	456	2467	817	635	394	6381	2428	1368	3912	2291	3644	NC_058138.1	23642350	23647303	+	2780	transcribed_pseudogene	probable linoleate 9S-lipoxygenase 5 && sp|Q43191|LOX15_SOLTU Probable linoleate 9S-lipoxygenase 5 OS=Solanum tuberosum OX=4113 GN=LOX1.5 PE=2 SV=1 && -	NF-YA
123196622	LOC123196622	3013	6138	2230	2110	2212	1978	2843	5477	9289	3342	2321	3856	3676	3396	2777	5658	3135	3111	2530	2693	3485	NC_058150.1	438750	441586	-	1576	protein_coding	UV-B-induced protein At3g17800%2C chloroplastic-like && sp|Q9LVJ0|UVB31_ARATH UV-B-induced protein At3g17800, chloroplastic OS=Arabidopsis thaliana OX=3702 GN=At3g17800 PE=2 SV=1 && PF05542:Protein of unknown function (DUF760)	bZIP
123222558	LOC123222558	3836	6936	1716	7996	3380	1436	4191	3543	6896	2081	2584	3000	1009	2663	672	1695	5137	3767	1458	914	10279	NC_058144.1	4169218	4170952	-	1122	protein_coding	bidirectional sugar transporter SWEET12-like%2C transcript variant X1 && sp|O82587|SWT12_ARATH Bidirectional sugar transporter SWEET12 OS=Arabidopsis thaliana OX=3702 GN=SWEET12 PE=1 SV=1 && PF03083:Sugar efflux transporter for intercellular exchange	DBB
123211726	LOC123211726	3545	1083	2060	4328	6745	6342	2732	629	727	1430	1888	1448	5665	3473	8239	644	1876	3341	5525	10429	3010	NC_058139.1	5732068	5735784	+	1675	protein_coding	protein MANNAN SYNTHESIS-RELATED 2-like && sp|Q0WPA5|MSR2_ARATH Protein MANNAN SYNTHESIS-RELATED 2 OS=Arabidopsis thaliana OX=3702 GN=MSR2 PE=2 SV=1 && PF10250:GDP-fucose protein O-fucosyltransferase	MYB_related
123217874	LOC123217874	5762	3701	5675	3414	5176	3904	3378	2219	2277	2946	3727	3316	3435	4528	4206	2770	3152	4669	2016	2414	2459	NC_058142.1	8520797	8524147	-	1585	protein_coding	eukaryotic initiation factor 4A-2 && sp|P41381|IF4A8_TOBAC Eukaryotic initiation factor 4A-8 OS=Nicotiana tabacum OX=4097 PE=2 SV=1 && PF00270:DEAD/DEAH box helicase|PF00271:Helicase conserved C-terminal domain	WRKY
123217012	LOC123217012	4526	4089	5832	4718	4093	3081	3548	2689	3348	3160	4673	3574	1874	4205	2297	3129	4529	3421	2041	2229	4074	NC_058141.1	18158357	18159579	-	586	protein_coding	60S acidic ribosomal protein P1-like && sp|P52855|RLA1_MAIZE 60S acidic ribosomal protein P1 OS=Zea mays OX=4577 GN=RPP1A PE=1 SV=1 && PF00428:60s Acidic ribosomal protein	-
123211170	LOC123211170	3850	3137	3128	4628	8234	3588	4445	3380	1979	5762	3706	5866	2902	3068	2111	2826	1709	2408	2419	1559	4340	NC_058139.1	22701720	22724061	-	11562	protein_coding	chromatin structure-remodeling complex protein SYD-like%2C transcript variant X1 && sp|F4IHS2|SYD_ARATH Chromatin structure-remodeling complex protein SYD OS=Arabidopsis thaliana OX=3702 GN=SYD PE=1 SV=1 && PF00271:Helicase conserved C-terminal domain|PF14619:Snf2-ATP coupling, chromatin remodelling complex|PF00176:SNF2 family N-terminal domain	G2-like
123217553	LOC123217553	5695	3162	5081	5286	5254	4241	4627	2569	2105	2868	3657	2937	2521	3461	2612	2383	3508	3076	2375	2035	5576	NC_058141.1	20604391	20608854	-	1960	protein_coding	chaperone protein dnaJ A6-like%2C transcript variant X1 && sp|Q0JB88|DJA6_ORYSJ Chaperone protein dnaJ A6 OS=Oryza sativa subsp. japonica OX=39947 GN=DJA6 PE=1 SV=1 && PF00226:DnaJ domain|PF00684:DnaJ central domain|PF01556:DnaJ C terminal domain	MYB_related
123220066	LOC123220066	4648	3478	4733	3235	3662	3754	3093	2203	1750	2796	3246	3506	3865	5397	5519	2616	3716	4752	2126	2891	4015	NC_058143.1	15387710	15389803	+	722	protein_coding	40S ribosomal protein S24-1-like && sp|Q9SS17|RS241_ARATH 40S ribosomal protein S24-1 OS=Arabidopsis thaliana OX=3702 GN=RPS24A PE=2 SV=1 && PF01282:Ribosomal protein S24e	-
123214748	LOC123214748	6502	2754	4704	6883	5597	4203	5039	1410	1721	3471	4293	2524	1831	3528	2180	2140	2342	2689	2888	2723	5353	NC_058140.1	20030221	20031481	+	1138	protein_coding	REF/SRPP-like protein At1g67360 && sp|Q9FYF7|Y1736_ARATH REF/SRPP-like protein At1g67360 OS=Arabidopsis thaliana OX=3702 GN=At1g67360 PE=2 SV=1 && PF05755:Rubber elongation factor protein (REF)	-
123208441	LOC123208441	4457	4046	3950	4972	5993	4635	5664	1796	1245	5750	4660	5802	3449	3918	2627	1929	2376	2726	1607	993	2151	NC_058138.1	15332048	15343101	-	3601	protein_coding	alpha-glucosidase 2%2C transcript variant X1 && sp|Q9F234|AGL2_BACTQ Alpha-glucosidase 2 OS=Bacillus thermoamyloliquefaciens OX=1425 PE=3 SV=1 && PF17137:Domain of unknown function (DUF5110)|PF01055:Glycosyl hydrolases family 31|PF13802:Galactose mutarotase-like	FAR1
123201468	LOC123201468	910	1952	945	1213	3464	1360	1190	1175	704	2304	5636	241	4194	2992	3622	3212	21581	6694	3787	3951	3498	NC_058154.1	3027373	3029950	-	2124	protein_coding	CBL-interacting protein kinase 2-like && sp|Q7X996|CIPK2_ORYSJ CBL-interacting protein kinase 2 OS=Oryza sativa subsp. japonica OX=39947 GN=CIPK2 PE=2 SV=1 && PF03822:NAF domain|PF00069:Protein kinase domain	bHLH
123218058	LOC123218058	2717	4393	3001	2152	3226	3240	2545	4834	3578	3256	2391	3878	4298	3850	3774	4999	3133	3782	4372	3601	3504	NC_058142.1	6395000	6404225	-	3686	protein_coding	coatomer subunit beta'-2%2C transcript variant X2 && sp|Q9C827|COB22_ARATH Coatomer subunit beta'-2 OS=Arabidopsis thaliana OX=3702 GN=At1g52360 PE=1 SV=1 && PF00400:WD domain, G-beta repeat|PF04053:Coatomer WD associated region	Trihelix
123218756	LOC123218756	7496	3040	4004	4262	7335	6544	2591	883	621	3961	3874	3267	4622	4694	4840	2612	2919	3790	1336	618	1204	NC_058142.1	3870333	3877333	+	3610	protein_coding	auxin response factor 6 && sp|Q9ZTX8|ARFF_ARATH Auxin response factor 6 OS=Arabidopsis thaliana OX=3702 GN=ARF6 PE=1 SV=2 && PF06507:Auxin response factor|PF02362:B3 DNA binding domain|PF02309:AUX/IAA family	ARF
123215563	LOC123215563	3150	5544	2950	2571	3810	3268	2795	5000	3913	3755	2830	4616	3183	3427	2501	5058	2590	2690	3814	2926	4056	NC_058141.1	16808365	16819341	+	4160	protein_coding	uncharacterized LOC123215563 && sp|F6QV99|ATAD1_BOVIN Outer mitochondrial transmembrane helix translocase OS=Bos taurus OX=9913 GN=ATAD1 PE=2 SV=2 && PF00004:ATPase family associated with various cellular activities (AAA)|PF17862:AAA+ lid domain	C2H2
123229772	LOC123229772	3059	4256	3392	2124	2439	2789	3058	4330	4478	2274	1661	2657	3656	4235	4874	4134	3641	4535	4077	5391	3370	NC_058147.1	1529302	1530683	+	833	protein_coding	V-type proton ATPase 16 kDa proteolipid subunit && sp|Q96473|VATL_KALDA V-type proton ATPase 16 kDa proteolipid subunit OS=Kalanchoe daigremontiana OX=23013 PE=2 SV=1 && PF00137:ATP synthase subunit C	C2H2
123199892	LOC123199892	5902	3592	4856	4539	4614	3770	3856	2056	1441	2389	3293	2887	3380	4529	4781	2152	3735	4256	2072	2309	3970	NC_058153.1	229663	231719	+	776	protein_coding	40S ribosomal protein S11 && sp|Q9M5M1|RS11_EUPES 40S ribosomal protein S11 OS=Euphorbia esula OX=3993 GN=RPS11 PE=2 SV=1 && PF16205:Ribosomal_S17 N-terminal|PF00366:Ribosomal protein S17	MIKC_MADS
123212089	LOC123212089	5044	3057	4908	3577	4369	4090	4091	2404	1781	3744	4106	3480	3871	4476	4956	2074	2903	3309	2146	2644	3295	NC_058139.1	3716921	3721105	+	1728	protein_coding	argininosuccinate synthase%2C chloroplastic && sp|Q9SZX3|ASSY_ARATH Argininosuccinate synthase, chloroplastic OS=Arabidopsis thaliana OX=3702 GN=At4g24830 PE=1 SV=3 && PF00764:Arginosuccinate synthase	ERF
123213966	LOC123213966	2309	1261	734	9797	6526	4052	7281	3004	2536	5695	10206	2217	1520	2335	663	2970	2939	2971	987	889	3420	NC_058140.1	15484765	15486086	+	1060	protein_coding	photosystem I chlorophyll a/b-binding protein 3-1%2C chloroplastic && sp|Q9SY97|LHCA3_ARATH Photosystem I chlorophyll a/b-binding protein 3-1, chloroplastic OS=Arabidopsis thaliana OX=3702 GN=LHCA3 PE=1 SV=1 && PF00504:Chlorophyll A-B binding protein	SBP
123223418	LOC123223418	2374	3493	2939	1584	2018	3592	2351	2079	1762	2815	2188	2415	4487	4130	5525	2814	4741	6288	6355	8129	2229	NC_058144.1	2686062	2690831	-	1615	protein_coding	pto-interacting protein 1%2C transcript variant X3 && sp|Q41328|PTI1_SOLLC Pto-interacting protein 1 OS=Solanum lycopersicum OX=4081 GN=PTI1 PE=1 SV=2 && PF07714:Protein tyrosine kinase	GRAS
123228095	LOC123228095	3536	2836	3637	2761	3411	3044	3842	2620	2618	3991	4996	2296	2704	4564	3148	3726	7677	4175	2418	2754	3446	NC_058146.1	3604186	3607082	-	500	protein_coding	ubiquitin-like protein 5 && sp|Q9FGZ9|UBL5_ARATH Ubiquitin-like protein 5 OS=Arabidopsis thaliana OX=3702 GN=UBL5 PE=3 SV=1 && PF00240:Ubiquitin family	-
123225329	LOC123225329	49	8	34	236	695	4416	1075	12	1745	131	16	4	7439	1115	12836	923	2861	8881	6361	24282	983	NC_058145.1	1510343	1512086	+	898	protein_coding	uncharacterized LOC123225329 && - && PF06521:PAR1 protein	-
123208780	LOC123208780	543	2554	412	906	1011	2635	1773	5204	7304	976	554	893	5177	3902	6012	3874	2536	4206	9946	8599	5079	NC_058138.1	18904079	18909465	-	3088	protein_coding	E3 ubiquitin-protein ligase WAV3-like%2C transcript variant X2 && sp|Q9LTA6|WAV3_ARATH E3 ubiquitin-protein ligase WAV3 OS=Arabidopsis thaliana OX=3702 GN=WAV3 PE=1 SV=1 && PF00092:von Willebrand factor type A domain|PF13639:Ring finger domain|PF14624:VWA / Hh protein intein-like	G2-like
123221607	LOC123221607	2985	991	4675	2446	5204	3728	4169	1380	431	3905	6723	1010	2820	4965	3938	2632	8068	5696	1936	2256	4135	NC_058143.1	17406652	17407769	+	1118	protein_coding	uncharacterized LOC123221607 && - && PF15365:Proline-rich nuclear receptor coactivator motif	-
123196712	LOC123196712	7127	1962	4156	8996	12808	7028	4057	507	450	1764	4314	1381	3540	3970	4419	463	1815	2145	758	1214	1155	NC_058150.1	1122325	1126337	+	1763	protein_coding	L-Ala-D/L-amino acid epimerase%2C transcript variant X2 && sp|B9I2J6|AXEP_POPTR L-Ala-D/L-amino acid epimerase OS=Populus trichocarpa OX=3694 GN=POPTR_0012s05040g PE=3 SV=2 && PF02746:Mandelate racemase / muconate lactonizing enzyme, N-terminal domain|PF13378:Enolase C-terminal domain-like	NF-YB
123217005	LOC123217005	1845	3227	1066	1471	1864	2277	3795	5235	4971	3447	3981	2083	2838	5304	3030	6303	4468	4080	4220	3015	5466	NC_058141.1	18332344	18334802	+	2459	protein_coding	AAA-ATPase At2g46620-like && sp|F4IJ77|AATP4_ARATH AAA-ATPase At2g46620 OS=Arabidopsis thaliana OX=3702 GN=At2g46620 PE=2 SV=1 && PF00004:ATPase family associated with various cellular activities (AAA)|PF14363:Domain associated at C-terminal with AAA	NAC
123209718	LOC123209718	117	3876	140	130	661	20	355	7126	35722	857	123	1594	107	142	57	16413	2790	702	1631	341	1076	NC_058138.1	13765998	13767832	-	1475	protein_coding	methanol O-anthraniloyltransferase-like && sp|Q3ZPN4|ACMAT_VITLA Methanol O-anthraniloyltransferase OS=Vitis labrusca OX=103355 GN=AMAT PE=1 SV=1 && PF02458:Transferase family	Nin-like
123219060	LOC123219060	1294	292	2067	1124	3560	2929	3237	466	138	5589	8086	328	3107	7132	4409	3539	9859	7664	2674	2314	4120	NC_058142.1	402122	405688	+	2235	protein_coding	scarecrow-like protein 13 && sp|Q9M0M5|SCL13_ARATH Scarecrow-like protein 13 OS=Arabidopsis thaliana OX=3702 GN=SCL13 PE=2 SV=2 && PF03514:GRAS domain family	GRAS
123194543	LOC123194543	2599	3780	2441	1794	2515	3226	2971	4471	3818	2978	2216	3661	4406	3972	4703	4676	3395	4470	4047	5119	2592	NC_058149.1	14747338	14750809	-	2209	protein_coding	transmembrane 9 superfamily member 8 && sp|F4KIB2|TMN8_ARATH Transmembrane 9 superfamily member 8 OS=Arabidopsis thaliana OX=3702 GN=TMN8 PE=2 SV=1 && PF02990:Endomembrane protein 70	-
123218132	LOC123218132	4178	3568	4995	2873	3597	3526	3323	2203	2213	2862	3428	3328	4065	4929	5474	2484	3694	4513	2161	3446	2855	NC_058142.1	1352151	1354667	+	825	protein_coding	40S ribosomal protein S14-3 && sp|P42036|RS143_ARATH 40S ribosomal protein S14-3 OS=Arabidopsis thaliana OX=3702 GN=RPS14C PE=2 SV=2 && PF00411:Ribosomal protein S11	-
123221317	LOC123221317	1874	6957	1636	1838	1155	1277	2949	5770	4959	4496	2740	6006	2605	4666	1843	5730	3830	3543	3347	2460	3875	NC_058143.1	18433355	18437433	+	2250	protein_coding	pyruvate kinase isozyme A%2C chloroplastic && sp|Q43117|KPYA_RICCO Pyruvate kinase isozyme A, chloroplastic OS=Ricinus communis OX=3988 PE=1 SV=1 && PF00224:Pyruvate kinase, barrel domain|PF02887:Pyruvate kinase, alpha/beta domain	-
123193044	LOC123193044	4120	3048	3372	4672	7196	4742	3337	3036	2317	3602	3529	3340	2920	3550	2670	2935	3086	2873	2946	2066	4144	NC_058148.1	8711816	8720921	+	6186	protein_coding	uncharacterized LOC123193044%2C transcript variant X1 && sp|Q8QG78|NCOR1_XENLA Nuclear receptor corepressor 1 OS=Xenopus laevis OX=8355 GN=ncor1 PE=1 SV=1 && PF00249:Myb-like DNA-binding domain	MYB
123230108	LOC123230108	3356	4717	2855	2424	2283	2551	2862	5180	4249	3744	3043	5152	2697	3198	2469	4469	2912	3220	4026	4483	3504	NC_058137.1	2220764	2225424	-	1969	protein_coding	probable ADP-ribosylation factor GTPase-activating protein AGD6 && sp|Q9M354|AGD6_ARATH Probable ADP-ribosylation factor GTPase-activating protein AGD6 OS=Arabidopsis thaliana OX=3702 GN=AGD6 PE=1 SV=1 && PF01412:Putative GTPase activating protein for Arf	bHLH
123209557	LOC123209557	5161	3457	6175	4435	4710	6205	3377	876	536	3642	5322	3802	3037	5825	4459	1581	2496	4505	1394	935	1422	NC_058138.1	22259264	22260920	-	1421	protein_coding	NADPH-dependent aldehyde reductase-like protein%2C chloroplastic && sp|Q9SQR4|ADRC3_ARATH NADPH-dependent aldehyde reductase-like protein, chloroplastic OS=Arabidopsis thaliana OX=3702 GN=At3g03980 PE=3 SV=1 && PF13561:Enoyl-(Acyl carrier protein) reductase	LBD
123193217	LOC123193217	5442	4283	4057	4541	5664	3699	4450	2012	2080	5196	6512	5526	2182	3930	2003	2166	2807	3029	1414	1052	1292	NC_058148.1	15276994	15280084	-	1221	protein_coding	lactoylglutathione lyase GLX1-like && sp|O65398|GLX1_ARATH Lactoylglutathione lyase GLX1 OS=Arabidopsis thaliana OX=3702 GN=GLX1 PE=1 SV=1 && PF00903:Glyoxalase/Bleomycin resistance protein/Dioxygenase superfamily	-
123203119	LOC123203119	697	707	603	1003	1590	2274	1176	498	828	623	674	339	6742	2328	8478	2584	8756	7833	7990	15737	1872	NC_058155.1	8785660	8790040	-	1934	protein_coding	beta-1%2C3-galactosyltransferase 7-like && sp|Q6NQB7|B3GT7_ARATH Beta-1,3-galactosyltransferase 7 OS=Arabidopsis thaliana OX=3702 GN=B3GALT7 PE=2 SV=1 && PF01762:Galactosyltransferase|PF13334:Domain of unknown function (DUF4094)	bZIP
123193007	LOC123193007	3673	3603	3106	5746	5655	4026	4503	3104	3557	2992	3607	3084	2310	2962	2152	3059	3004	2480	3251	1966	5435	NC_058148.1	4046509	4051581	+	2740	protein_coding	uncharacterized LOC123193007 && - && -	-
123212584	LOC123212584	3072	1638	2480	9536	9390	6044	5970	1803	2622	4239	6432	3927	2595	2546	1864	1487	2197	1970	985	807	1649	NC_058139.1	97664	99744	+	1338	protein_coding	probable cinnamyl alcohol dehydrogenase 1 && sp|Q9CAI3|CADH1_ARATH Probable cinnamyl alcohol dehydrogenase 1 OS=Arabidopsis thaliana OX=3702 GN=CAD1 PE=2 SV=1 && PF00107:Zinc-binding dehydrogenase|PF08240:Alcohol dehydrogenase GroES-like domain	HB-other
123205969	LOC123205969	4209	4126	2762	4822	4771	3316	4399	3030	4954	2597	3366	2634	2888	3294	2842	3430	3539	3461	2692	3082	3032	NC_058137.1	25321939	25324158	-	667	protein_coding	multiprotein-bridging factor 1b && sp|Q9LXT3|MBF1B_ARATH Multiprotein-bridging factor 1b OS=Arabidopsis thaliana OX=3702 GN=MBF1B PE=1 SV=1 && PF08523:Multiprotein bridging factor 1|PF01381:Helix-turn-helix	FAR1
123216726	LOC123216726	5426	3580	4663	3314	3905	3813	2957	2297	1795	3931	4015	4331	3616	4115	6110	1946	2369	3086	2013	3160	2649	NC_058141.1	15343816	15346119	-	997	protein_coding	glutathione S-transferase F9-like%2C transcript variant X1 && sp|O80852|GSTF9_ARATH Glutathione S-transferase F9 OS=Arabidopsis thaliana OX=3702 GN=GSTF9 PE=1 SV=1 && PF02798:Glutathione S-transferase, N-terminal domain|PF00043:Glutathione S-transferase, C-terminal domain	CAMTA
123216799	LOC123216799	2275	4294	1415	3232	2563	2168	4183	7945	12786	3836	2378	4537	1459	2356	889	7213	2533	1924	2172	1181	1720	NC_058141.1	6899467	6904068	+	2071	protein_coding	protein NRT1/ PTR FAMILY 8.3-like && sp|P46032|PTR2_ARATH Protein NRT1/ PTR FAMILY 8.3 OS=Arabidopsis thaliana OX=3702 GN=NPF8.3 PE=1 SV=1 && PF00854:POT family	MYB_related
123223782	LOC123223782	3637	5533	3344	3685	2349	2291	3961	4033	6850	4417	3793	4998	1776	3758	1764	3855	3365	3305	1858	1691	2755	NC_058144.1	120268	122281	-	658	protein_coding	10 kDa chaperonin 1%2C chloroplastic-like && sp|Q9M1C2|CH101_ARATH 10 kDa chaperonin 1, chloroplastic OS=Arabidopsis thaliana OX=3702 GN=CPN10-1 PE=2 SV=1 && PF00166:Chaperonin 10 Kd subunit	-
123223215	LOC123223215	4329	4782	3442	4153	4246	3405	4173	2646	3150	3319	4086	4215	3293	3978	3237	3144	3046	3374	2179	2430	2359	NC_058144.1	9334381	9336336	-	1141	protein_coding	succinate dehydrogenase [ubiquinone] iron-sulfur subunit 2%2C mitochondrial-like && sp|Q8LB02|SDHB2_ARATH Succinate dehydrogenase [ubiquinone] iron-sulfur subunit 2, mitochondrial OS=Arabidopsis thaliana OX=3702 GN=SDH2-2 PE=1 SV=2 && PF13085:2Fe-2S iron-sulfur cluster binding domain|PF13534:4Fe-4S dicluster domain	C3H
123211335	LOC123211335	4192	3030	3896	6369	10578	4101	5181	1591	1553	5224	4830	4120	3785	2941	1711	1558	1794	2244	1413	821	2052	NC_058139.1	8332146	8339689	-	3339	protein_coding	aminopeptidase M1-like%2C transcript variant X2 && sp|Q8VZH2|APM1_ARATH Aminopeptidase M1 OS=Arabidopsis thaliana OX=3702 GN=APM1 PE=1 SV=1 && PF17900:Peptidase M1 N-terminal domain|PF11838:ERAP1-like C-terminal domain|PF01433:Peptidase family M1 domain	-
123209108	LOC123209108	5104	5807	5658	4245	4939	2865	3763	3979	3231	4772	3870	5320	1428	2495	1033	4481	2848	2389	1379	631	2496	NC_058138.1	24242598	24246410	-	2501	protein_coding	uncharacterized LOC123209108%2C transcript variant X2 && - && PF04795:PAPA-1-like conserved region|PF04438:HIT zinc finger	TALE
123195398	LOC123195398	3566	3824	3387	3719	3596	2881	6510	3695	3401	5554	5085	4593	2697	3552	2052	3013	3167	2621	2237	1478	2027	NC_058150.1	283054	285421	-	1145	protein_coding	galactose mutarotase && sp|Q66HG4|GALM_RAT Galactose mutarotase OS=Rattus norvegicus OX=10116 GN=Galm PE=1 SV=1 && PF01263:Aldose 1-epimerase	B3
123196208	LOC123196208	4304	8233	3858	4598	4935	3703	3646	3180	3926	3845	4678	3148	2171	3174	1354	3751	2794	2670	1344	1091	2136	NC_058150.1	4790028	4793893	+	2608	protein_coding	ATP-dependent zinc metalloprotease FTSH 2%2C chloroplastic%2C transcript variant X1 && sp|O80860|FTSH2_ARATH ATP-dependent zinc metalloprotease FTSH 2, chloroplastic OS=Arabidopsis thaliana OX=3702 GN=FTSH2 PE=1 SV=1 && PF01434:Peptidase family M41|PF00004:ATPase family associated with various cellular activities (AAA)|PF17862:AAA+ lid domain	WRKY
123212097	LOC123212097	4837	4968	2527	4549	5545	3276	3963	3553	3837	4849	5238	3699	4719	3174	2997	2011	2163	1896	1124	1295	2305	NC_058139.1	2668010	2673611	+	1716	protein_coding	1-deoxy-D-xylulose 5-phosphate reductoisomerase%2C chloroplastic && sp|Q9XFS9|DXR_ARATH 1-deoxy-D-xylulose 5-phosphate reductoisomerase, chloroplastic OS=Arabidopsis thaliana OX=3702 GN=DXR PE=2 SV=2 && PF08436:1-deoxy-D-xylulose 5-phosphate reductoisomerase C-terminal domain|PF13288:DXP reductoisomerase C-terminal domain|PF02670:1-deoxy-D-xylulose 5-phosphate reductoisomerase	HB-other
123197751	LOC123197751	2743	5531	3716	3142	3741	2506	3024	4054	2946	3802	3546	4681	2818	4145	1949	5118	3399	3158	2957	1973	3549	NC_058151.1	10608105	10616769	-	2103	protein_coding	transmembrane protein 214-like%2C transcript variant X1 && - && PF10151:TMEM214, C-terminal, caspase 4 activator	-
123196685	LOC123196685	6021	1641	7158	5409	6793	7046	4056	402	128	5856	6925	4529	3101	3544	3209	716	2286	2311	263	106	978	NC_058138.1	20948347	20950334	+	1187	protein_coding	auxin-responsive protein IAA16-like && sp|P13089|AUX28_SOYBN Auxin-induced protein AUX28 OS=Glycine max OX=3847 GN=AUX28 PE=2 SV=1 && PF02309:AUX/IAA family	ARF
123216751	LOC123216751	2957	6441	2954	2416	2563	2278	2356	4683	5994	6016	3687	7603	2686	3311	1904	4223	2585	2341	1968	1328	2162	NC_058141.1	15769924	15776762	+	3203	protein_coding	ATP-dependent Clp protease ATP-binding subunit ClpA homolog CD4B%2C chloroplastic%2C transcript variant X1 && sp|P31542|CLPAB_SOLLC ATP-dependent Clp protease ATP-binding subunit ClpA homolog CD4B, chloroplastic OS=Solanum lycopersicum OX=4081 GN=CD4B PE=3 SV=1 && PF10431:C-terminal, D2-small domain, of ClpB protein|PF17871:AAA lid domain|PF00004:ATPase family associated with various cellular act…	ARF
123193380	LOC123193380	5264	3796	3948	3689	6122	4661	4051	1724	2490	2542	3157	2508	4529	3572	5443	2197	2015	3732	2113	3523	1244	NC_058148.1	12371108	12374593	+	1760	protein_coding	serine carboxypeptidase-like && sp|P32826|SCP49_ARATH Serine carboxypeptidase-like 49 OS=Arabidopsis thaliana OX=3702 GN=SCPL49 PE=2 SV=2 && PF00450:Serine carboxypeptidase	C3H
123210663	LOC123210663	2858	4007	2406	3481	6367	3194	3718	3458	2320	5827	3112	6410	4261	3572	2734	2997	1627	3012	2178	1482	3279	NC_058139.1	16567523	16628325	+	13652	protein_coding	uncharacterized LOC123210663%2C transcript variant X2 && sp|A1Z713|VPS13_DROME Vacuolar protein sorting-associated protein 13 OS=Drosophila melanogaster OX=7227 GN=Vps13 PE=1 SV=2 && PF06101:Vacuolar protein sorting-associated protein 62|PF12624:N-terminal region of Chorein or VPS13|PF06650:SHR-binding domain of vacuolar-sorting associated protein 13|PF16910:Repeating coiled region of VPS13|PF169…	M-type_MADS
123196226	LOC123196226	4285	4159	3829	3790	4384	3048	3404	2340	2644	3394	3675	3304	3541	3998	3687	2762	3766	4189	2764	3195	2096	NC_058150.1	4481946	4485023	-	1525	protein_coding	mitochondrial phosphate carrier protein 3%2C mitochondrial-like && sp|Q9FMU6|MPCP3_ARATH Mitochondrial phosphate carrier protein 3, mitochondrial OS=Arabidopsis thaliana OX=3702 GN=MPT3 PE=1 SV=1 && PF00153:Mitochondrial carrier protein	B3
123212834	LOC123212834	958	5772	1343	1426	3100	3805	1858	2414	4270	439	264	235	6201	4298	6424	4329	2450	8755	6123	5289	2497	NC_058140.1	13936155	13937406	+	962	protein_coding	caffeoyl-CoA O-methyltransferase && sp|Q43095|CAMT_POPTM Caffeoyl-CoA O-methyltransferase OS=Populus tremuloides OX=3693 PE=2 SV=1 && PF01596:O-methyltransferase	B3
123219701	LOC123219701	4604	3610	3498	4855	4944	4076	4316	2342	3525	3554	3467	3749	2996	3916	3157	2603	2743	3598	1887	2812	1988	NC_058137.1	333463	335293	-	680	protein_coding	macrophage migration inhibitory factor homolog%2C transcript variant X2 && sp|P81529|MIFH_TRISP Macrophage migration inhibitory factor homolog OS=Trichinella spiralis OX=6334 PE=1 SV=2 && PF01187:Macrophage migration inhibitory factor (MIF)	BES1
[truncated: 31,220 more rows]

## Sheet: Tables S5 DEGs
Table S5 Differentially expressed genes in mango fruits during Colletotrichum gloeosporioides infection.
GeneID	GeneName	Cluster	CK_0d	CK_1d	CK_2d	CK_3d	T1_d	T2_d	T3_d	Gene_chr	Gene_start	Gene_end	Gene_strand	Gene_length	Gene_biotype	Gene_description	Family
[truncated: 6,685 more rows]

## Sheet: Table S6 Correlation
Table S6 Correlation analysis between different accumulated metabolites and different expressed genes.
[truncated: 1,238 more rows]

[truncated: 2 more sheets: Table S7 CFP synthetic genes, Table S8 Primers]
